# Supplementary material for: Simulation studies to optimize genomic selection in honey bees
Source: Genet Sel Evol. 2021 Jul 29;53:64. doi: 10.1186/s12711-021-00654-x (PMC8323320; doi:10.1186/s12711-021-00654-x)
Supplement: Supplementary file 6 — Additional file 6. Genetic gain,\documentclass[12pt]{minimal} \usepackage{amsmath} \usepackage{wasysym} \usepackage{amsfonts} \usepackage{amssymb} \usepackage{amsbsy} \usepackage{mathrsfs} \usepackage{upgreek} \setlength{\oddsidemargin}{-69pt} \begin{document}$${R}_{GS}$$\end{document}RGS, in the initial selection cycle of different breeding schemes applying CBS and GPS. The table presents the configuration of the breeding schemes shown in Fig. 4, as well as 9 reruns of the optimal breeding scheme with ssGBLUPBQ, and 1765 other runs chosen at even spacing to represent the remaining schemes. Equations (18), (19), and (20) were used to calculate \documentclass[12pt]{minimal} \usepackage{amsmath} \usepackage{wasysym} \usepackage{amsfonts} \usepackage{amssymb} \usepackage{amsbsy} \usepackage{mathrsfs} \usepackage{upgreek} \setlength{\oddsidemargin}{-69pt} \begin{document}$${R}_{GS}$$\end{document}RGS in the scenarios described in Table 1 for different ratios of preselected BQ and DPQ, with the prediction accuracy adjusted to the proportion on preselected BQ in all scenarios. Genetic gain is given in the units of the selection criterion. The parameter setting MOD was used. The standard deviations of the true breeding values \documentclass[12pt]{minimal} \usepackage{amsmath} \usepackage{wasysym} \usepackage{amsfonts} \usepackage{amssymb} \usepackage{amsbsy} \usepackage{mathrsfs} \usepackage{upgreek} \setlength{\oddsidemargin}{-69pt} \begin{document}$${\sigma }_{pW}$$\end{document}σpW (worker groups from year 8) and \documentclass[12pt]{minimal} \usepackage{amsmath} \usepackage{wasysym} \usepackage{amsfonts} \usepackage{amssymb} \usepackage{amsbsy} \usepackage{mathrsfs} \usepackage{upgreek} \setlength{\oddsidemargin}{-69pt} \begin{document}$${\sigma }_{uQ}$$\end{document}σuQ (queens from year 9) are shown in Additional file 5. The 1765 remaining schemes were picked by the numbers of dams of DPQ chosen for GPS, (\documentclass[12pt]{minimal} \usepackage{amsmath} \usepackage [file 12711_2021_654_MOESM6_ESM.xlsx]

## Sheet: RV2_F4Schemes_v15
Column1	Column2	Column3	Column4	Column5	Column6	Column7	Column8	Column9	Column10	Column11	Column12	Column13	Column14	Column15	Column16	Column17	Column18	Column19	Column20	Column21	Column22	Column23	Column24
Category	Number.of.genotyped.queens.per.year	Number.of.dams.of.DPQs.for.GPS.per.year	Proportion.of.dams.of.DPQs.for.GPS.per.year	Number.of.candidates.for.GPS.per.dam.of.DPQs	Intensity.of.GPS.on.DPQs	Number.of.dams.of.BQs.for.GPS.per.year	Proportion.of.dams.of.BQs.for.GPS.per.year	Number.of.candidates.for.GPS.per.dam.of.BQs	Intensity.of.GPS.on.BQs	Number.of.other.genotyped.BQs.per.year	Number.of.BQs.in.the.reference.population..5.years.in.total.	Proportion.of.BQs.in.the.reference.population	Queens.included.in.the.genomic.relationship.matrix	Accuracy.for.CBS..MOD.	Accuracy.for.GPS..MOD.	Genetic.gain.from.CBS..MOD.	Genetic.gain.from.GPS..MOD.	Total.genetic.gain..MOD.	Accuracy.for.CBS..HGC.	Accuracy.for.GPS..HGC.	Genetic.gain.from.CBS..HGC.	Genetic.gain.from.GPS..HGC.	Total.genetic.gain..HGC.
max_all	0	0	0	0	0	0	0	0	0	0	0	0	none	0.65	0	0.8751	0	0.8751	0.5376	0	0.5286	0	0.5286
max_all	500	20	0.4	16	0.7979	30	0.15	6	0.2998	0	750	0.15	BQs	0.6517	0.3106	0.8774	0.0722	0.9497	0.5391	0.2458	0.5301	0.0414	0.5715
max_all	500	23	0.46	16	0.7979	22	0.11	6	0.2998	0	550	0.11	BQs	0.6506	0.2868	0.876	0.0732	0.9492	0.5377	0.2368	0.5287	0.0439	0.5725
max_all	1000	50	1	15	0.7454	41	0.205	6	0.2998	4	1045	0.209	DPQs & BQs	0.6613	0.3894	0.8903	0.2006	1.0909	0.5484	0.3125	0.5391	0.1168	0.6559
max_all	1000	50	1	17	0.8454	25	0.125	6	0.2998	0	625	0.125	DPQs & BQs	0.6563	0.3622	0.8836	0.2042	1.0878	0.5427	0.301	0.5336	0.1231	0.6567
max_all	1500	50	1	17	0.8454	92	0.46	7	0.4759	6	2330	0.466	DPQs & BQs	0.6785	0.4463	0.9135	0.3033	1.2169	0.5667	0.3594	0.5572	0.1772	0.7344
max_all	1500	50	1	18	0.8889	100	0.5	6	0.2998	0	2500	0.5	DPQs & BQs	0.6808	0.4524	0.9166	0.3001	1.2167	0.5693	0.365	0.5597	0.1756	0.7353
max_all	2000	50	1	18	0.8889	157	0.785	7	0.4759	1	3930	0.786	DPQs & BQs	0.6999	0.4937	0.9423	0.398	1.3403	0.5897	0.3923	0.5797	0.2294	0.8091
max_all	2500	50	1	22	1.0324	200	1	7	0.4759	0	5000	1	DPQs & BQs	0.7142	0.5247	0.9616	0.5052	1.4668	0.6049	0.4127	0.5947	0.2883	0.883
max_all	3000	50	1	24	1.0908	200	1	9	0.7111	0	5000	1	DPQs & BQs	0.7142	0.5247	0.9616	0.6036	1.5652	0.6049	0.4127	0.5947	0.3444	0.9391
max_all	3500	50	1	30	1.2322	200	1	10	0.7979	0	5000	1	DPQs & BQs	0.7142	0.5247	0.9616	0.6801	1.6416	0.6049	0.4127	0.5947	0.388	0.9828
max_all	4000	50	1	36	1.3401	200	1	11	0.872	0	5000	1	DPQs & BQs	0.7142	0.5247	0.9616	0.741	1.7026	0.6049	0.4127	0.5947	0.4228	1.0175
all_ssGBLUP	1000	50	1	15	0.7454	41	0.205	6	0.2998	4	1045	0.209	BQs	0.6535	0.3446	0.8798	0.1775	1.0573	0.5412	0.2607	0.5321	0.0974	0.6295
all_ssGBLUP	1000	50	1	17	0.8454	25	0.125	6	0.2998	0	625	0.125	BQs	0.6511	0.2957	0.8765	0.1667	1.0432	0.5383	0.2401	0.5292	0.0982	0.6274
all_ssGBLUP	1500	50	1	17	0.8454	92	0.46	7	0.4759	6	2330	0.466	BQs	0.666	0.4261	0.8966	0.2896	1.1862	0.5539	0.333	0.5445	0.1642	0.7087
all_ssGBLUP	1500	50	1	18	0.8889	100	0.5	6	0.2998	0	2500	0.5	BQs	0.6677	0.4342	0.8989	0.288	1.1869	0.5558	0.3403	0.5465	0.1637	0.7102
all_ssGBLUP	2000	50	1	18	0.8889	157	0.785	7	0.4759	1	3930	0.786	BQs	0.6856	0.4823	0.9231	0.3888	1.3119	0.5746	0.3733	0.5649	0.2183	0.7831
all_ssGBLUP	2500	50	1	22	1.0324	200	1	7	0.4759	0	5000	1	BQs	0.699	0.5184	0.9411	0.4992	1.4403	0.5886	0.3979	0.5786	0.278	0.8566
all_ssGBLUP	3000	50	1	24	1.0908	200	1	9	0.7111	0	5000	1	BQs	0.699	0.5184	0.9411	0.5964	1.5375	0.5886	0.3979	0.5786	0.3321	0.9108
all_ssGBLUP	3500	50	1	30	1.2322	200	1	10	0.7979	0	5000	1	BQs	0.699	0.5184	0.9411	0.6719	1.613	0.5886	0.3979	0.5786	0.3742	0.9528
all_ssGBLUP	4000	50	1	36	1.3401	200	1	11	0.872	0	5000	1	BQs	0.699	0.5184	0.9411	0.7321	1.6733	0.5886	0.3979	0.5786	0.4077	0.9864
max_BQ	500	0	0	0	0	62	0.31	8	0.6067	4	1570	0.314	BQs	0.6581	0.3901	0.8861	0.0468	0.9329	0.5451	0.3006	0.5359	0.0262	0.5621
max_BQ	500	0	0	0	0	71	0.355	7	0.4759	3	1790	0.358	BQs	0.6604	0.4005	0.8891	0.0432	0.9323	0.5477	0.31	0.5384	0.0243	0.5627
max_BQ	1000	0	0	0	0	125	0.625	8	0.6067	0	3125	0.625	BQs	0.6755	0.4552	0.9095	0.1102	1.0197	0.564	0.3547	0.5545	0.0623	0.6168
max_BQ	1000	0	0	0	0	142	0.71	7	0.4759	6	3580	0.716	BQs	0.6812	0.4706	0.9172	0.1015	1.0187	0.57	0.3652	0.5604	0.0571	0.6175
max_BQ	1500	0	0	0	0	187	0.935	8	0.6067	4	4695	0.939	BQs	0.6952	0.5081	0.936	0.184	1.12	0.5846	0.3909	0.5747	0.1027	0.6774
max_BQ	2000	0	0	0	0	200	1	10	0.7979	0	5000	1	BQs	0.699	0.5184	0.9411	0.2641	1.2052	0.5886	0.3979	0.5786	0.1471	0.7257
max_BQ	2500	0	0	0	0	200	1	12	0.9365	100	5500	1.1	BQs	0.699	0.5184	0.9411	0.31	1.2511	0.5886	0.3979	0.5786	0.1726	0.7513
max_BQ	3000	0	0	0	0	200	1	15	1.0908	0	5000	1	BQs	0.699	0.5184	0.9411	0.361	1.3021	0.5886	0.3979	0.5786	0.2011	0.7797
max_BQ	3500	0	0	0	0	200	1	17	1.1715	100	5500	1.1	BQs	0.699	0.5184	0.9411	0.3877	1.3289	0.5886	0.3979	0.5786	0.2159	0.7946
max_BQ	4000	0	0	0	0	200	1	20	1.2711	0	5000	1	BQs	0.699	0.5184	0.9411	0.4207	1.3618	0.5886	0.3979	0.5786	0.2343	0.8129
max_DPQ	500	24	0.48	16	0.7979	0	0	0	0	116	580	0.116	BQs	0.6508	0.2904	0.8762	0.071	0.9472	0.538	0.2381	0.5289	0.0422	0.5711
max_DPQ	500	25	0.5	16	0.7979	0	0	0	0	100	500	0.1	BQs	0.6504	0.2808	0.8756	0.0715	0.9471	0.5374	0.2345	0.5283	0.0433	0.5717
max_DPQ	1000	50	1	16	0.7979	0	0	0	0	200	1000	0.2	DPQs & BQs	0.6607	0.3867	0.8895	0.197	1.0865	0.5478	0.3106	0.5385	0.1148	0.6533
max_DPQ	1000	50	1	18	0.8889	0	0	0	0	100	500	0.1	DPQs & BQs	0.6549	0.3541	0.8817	0.201	1.0826	0.541	0.2978	0.5319	0.1226	0.6545
max_DPQ	1500	50	1	20	0.9659	0	0	0	0	500	2500	0.5	DPQs & BQs	0.6808	0.4524	0.9166	0.279	1.1956	0.5693	0.365	0.5597	0.1633	0.7229
max_DPQ	2000	50	1	22	1.0324	0	0	0	0	900	4500	0.9	DPQs & BQs	0.7075	0.5102	0.9526	0.3363	1.2889	0.5978	0.4031	0.5877	0.1928	0.7805
max_DPQ	2000	50	1	23	1.0625	0	0	0	0	850	4250	0.85	DPQs & BQs	0.7042	0.503	0.9481	0.3412	1.2893	0.5942	0.3984	0.5842	0.196	0.7803
max_DPQ	2500	50	1	30	1.2322	0	0	0	0	1000	5000	1	DPQs & BQs	0.7142	0.5247	0.9616	0.4128	1.3743	0.6049	0.4127	0.5947	0.2355	0.8303
max_DPQ	3000	50	1	40	1.3998	0	0	0	0	1000	5000	1	DPQs & BQs	0.7142	0.5247	0.9616	0.4689	1.4305	0.6049	0.4127	0.5947	0.2676	0.8623
max_DPQ	3500	50	1	50	1.5207	0	0	0	0	1000	5000	1	DPQs & BQs	0.7142	0.5247	0.9616	0.5094	1.471	0.6049	0.4127	0.5947	0.2907	0.8854
max_DPQ	4000	50	1	60	1.6146	0	0	0	0	1000	5000	1	DPQs & BQs	0.7142	0.5247	0.9616	0.5409	1.5024	0.6049	0.4127	0.5947	0.3086	0.9033
max_noPS	500	0	0	0	0	0	0	0	0	500	2500	0.5	BQs	0.6677	0.4342	0.8989	0	0.8989	0.5558	0.3403	0.5465	0	0.5465
max_noPS	1000	0	0	0	0	0	0	0	0	1000	5000	1	BQs	0.699	0.5184	0.9411	0	0.9411	0.5886	0.3979	0.5786	0	0.5786

## Sheet: genetic_gain_APPENDIX
Category	Number of genotyped queens per year	Number of dams of DPQs for GPS per year	Proportion of DPQs selected by GPS compared to all DPQs deployed on mating stations	Number of candidates for GPS per dam of DPQs	Intensity of GPS on DPQs	Number of dams of BQs for GPS per year	Proportion of BQs selected by GPS compared to all phenotyped BQs	Number of candidates for GPS per dam of BQs	Intensity of GPS on BQs	Number of other genotyped BQs per year	Number of BQs in the reference population (5 years in total)	Proportion of BQs in the reference population	Queens included in the genomic relationship matrix	Accuracy for CBS (MOD)	Accuracy for GPS (MOD)	Genetic gain from CBS (MOD)	Genetic gain from GPS (MOD)	Total genetic gain (MOD)	Accuracy for CBS (HGC)	Accuracy for GPS (HGC)	Genetic gain from CBS (HGC)	Genetic gain from GPS (HGC)	Total genetic gain (HGC)
Classic CBS	0	0	0	0	0	0	0	0	0	0	0	0	none	0.65	0	0.8751	0	0.8751	0.5376	0	0.5286	0	0.5286
Highest genetic gain	500	20	0.4	16	0.7979	30	0.15	6	0.2998	0	750	0.15	BQs	0.6517	0.3106	0.8774	0.0722	0.9497	0.5391	0.2458	0.5301	0.0414	0.5715
Highest genetic gain	500	23	0.46	16	0.7979	22	0.11	6	0.2998	0	550	0.11	BQs	0.6506	0.2868	0.876	0.0732	0.9492	0.5377	0.2368	0.5287	0.0439	0.5725
Highest genetic gain	1000	50	1	15	0.7454	41	0.205	6	0.2998	4	1045	0.209	DPQs & BQs	0.6613	0.3894	0.8903	0.2006	1.0909	0.5484	0.3125	0.5391	0.1168	0.6559
Highest genetic gain	1000	50	1	17	0.8454	25	0.125	6	0.2998	0	625	0.125	DPQs & BQs	0.6563	0.3622	0.8836	0.2042	1.0878	0.5427	0.301	0.5336	0.1231	0.6567
Highest genetic gain	1500	50	1	17	0.8454	92	0.46	7	0.4759	6	2330	0.466	DPQs & BQs	0.6785	0.4463	0.9135	0.3033	1.2169	0.5667	0.3594	0.5572	0.1772	0.7344
Highest genetic gain	1500	50	1	18	0.8889	100	0.5	6	0.2998	0	2500	0.5	DPQs & BQs	0.6808	0.4524	0.9166	0.3001	1.2167	0.5693	0.365	0.5597	0.1756	0.7353
Highest genetic gain	2000	50	1	18	0.8889	157	0.785	7	0.4759	1	3930	0.786	DPQs & BQs	0.6999	0.4937	0.9423	0.398	1.3403	0.5897	0.3923	0.5797	0.2294	0.8091
Highest genetic gain	2500	50	1	22	1.0324	200	1	7	0.4759	0	5000	1	DPQs & BQs	0.7142	0.5247	0.9616	0.5052	1.4668	0.6049	0.4127	0.5947	0.2883	0.883
Highest genetic gain	3000	50	1	24	1.0908	200	1	9	0.7111	0	5000	1	DPQs & BQs	0.7142	0.5247	0.9616	0.6036	1.5652	0.6049	0.4127	0.5947	0.3444	0.9391
Highest genetic gain	3500	50	1	30	1.2322	200	1	10	0.7979	0	5000	1	DPQs & BQs	0.7142	0.5247	0.9616	0.6801	1.6416	0.6049	0.4127	0.5947	0.388	0.9828
Highest genetic gain	4000	50	1	36	1.3401	200	1	11	0.872	0	5000	1	DPQs & BQs	0.7142	0.5247	0.9616	0.741	1.7026	0.6049	0.4127	0.5947	0.4228	1.0175
Highest genetic gain with ssGBLUP_BQ	1000	50	1	15	0.7454	41	0.205	6	0.2998	4	1045	0.209	BQs	0.6535	0.3446	0.8798	0.1775	1.0573	0.5412	0.2607	0.5321	0.0974	0.6295
Highest genetic gain with ssGBLUP_BQ	1000	50	1	17	0.8454	25	0.125	6	0.2998	0	625	0.125	BQs	0.6511	0.2957	0.8765	0.1667	1.0432	0.5383	0.2401	0.5292	0.0982	0.6274
Highest genetic gain with ssGBLUP_BQ	1500	50	1	17	0.8454	92	0.46	7	0.4759	6	2330	0.466	BQs	0.666	0.4261	0.8966	0.2896	1.1862	0.5539	0.333	0.5445	0.1642	0.7087
Highest genetic gain with ssGBLUP_BQ	1500	50	1	18	0.8889	100	0.5	6	0.2998	0	2500	0.5	BQs	0.6677	0.4342	0.8989	0.288	1.1869	0.5558	0.3403	0.5465	0.1637	0.7102
Highest genetic gain with ssGBLUP_BQ	2000	50	1	18	0.8889	157	0.785	7	0.4759	1	3930	0.786	BQs	0.6856	0.4823	0.9231	0.3888	1.3119	0.5746	0.3733	0.5649	0.2183	0.7831
Highest genetic gain with ssGBLUP_BQ	2500	50	1	22	1.0324	200	1	7	0.4759	0	5000	1	BQs	0.699	0.5184	0.9411	0.4992	1.4403	0.5886	0.3979	0.5786	0.278	0.8566
Highest genetic gain with ssGBLUP_BQ	3000	50	1	24	1.0908	200	1	9	0.7111	0	5000	1	BQs	0.699	0.5184	0.9411	0.5964	1.5375	0.5886	0.3979	0.5786	0.3321	0.9108
Highest genetic gain with ssGBLUP_BQ	3500	50	1	30	1.2322	200	1	10	0.7979	0	5000	1	BQs	0.699	0.5184	0.9411	0.6719	1.613	0.5886	0.3979	0.5786	0.3742	0.9528
Highest genetic gain with ssGBLUP_BQ	4000	50	1	36	1.3401	200	1	11	0.872	0	5000	1	BQs	0.699	0.5184	0.9411	0.7321	1.6733	0.5886	0.3979	0.5786	0.4077	0.9864
Pure GPS of BQs	500	0	0	0	0	62	0.31	8	0.6067	4	1570	0.314	BQs	0.6581	0.3901	0.8861	0.0468	0.9329	0.5451	0.3006	0.5359	0.0262	0.5621
Pure GPS of BQs	500	0	0	0	0	71	0.355	7	0.4759	3	1790	0.358	BQs	0.6604	0.4005	0.8891	0.0432	0.9323	0.5477	0.31	0.5384	0.0243	0.5627
Pure GPS of BQs	1000	0	0	0	0	125	0.625	8	0.6067	0	3125	0.625	BQs	0.6755	0.4552	0.9095	0.1102	1.0197	0.564	0.3547	0.5545	0.0623	0.6168
Pure GPS of BQs	1000	0	0	0	0	142	0.71	7	0.4759	6	3580	0.716	BQs	0.6812	0.4706	0.9172	0.1015	1.0187	0.57	0.3652	0.5604	0.0571	0.6175
Pure GPS of BQs	1500	0	0	0	0	187	0.935	8	0.6067	4	4695	0.939	BQs	0.6952	0.5081	0.936	0.184	1.12	0.5846	0.3909	0.5747	0.1027	0.6774
Pure GPS of BQs	2000	0	0	0	0	200	1	10	0.7979	0	5000	1	BQs	0.699	0.5184	0.9411	0.2641	1.2052	0.5886	0.3979	0.5786	0.1471	0.7257
Pure GPS of BQs	2500	0	0	0	0	200	1	12	0.9365	100	5500	1.1	BQs	0.699	0.5184	0.9411	0.31	1.2511	0.5886	0.3979	0.5786	0.1726	0.7513
Pure GPS of BQs	3000	0	0	0	0	200	1	15	1.0908	0	5000	1	BQs	0.699	0.5184	0.9411	0.361	1.3021	0.5886	0.3979	0.5786	0.2011	0.7797
Pure GPS of BQs	3500	0	0	0	0	200	1	17	1.1715	100	5500	1.1	BQs	0.699	0.5184	0.9411	0.3877	1.3289	0.5886	0.3979	0.5786	0.2159	0.7946
Pure GPS of BQs	4000	0	0	0	0	200	1	20	1.2711	0	5000	1	BQs	0.699	0.5184	0.9411	0.4207	1.3618	0.5886	0.3979	0.5786	0.2343	0.8129
Pure GPS of DPQs	500	24	0.48	16	0.7979	0	0	0	0	116	580	0.116	BQs	0.6508	0.2904	0.8762	0.071	0.9472	0.538	0.2381	0.5289	0.0422	0.5711
Pure GPS of DPQs	500	25	0.5	16	0.7979	0	0	0	0	100	500	0.1	BQs	0.6504	0.2808	0.8756	0.0715	0.9471	0.5374	0.2345	0.5283	0.0433	0.5717
Pure GPS of DPQs	1000	50	1	16	0.7979	0	0	0	0	200	1000	0.2	DPQs & BQs	0.6607	0.3867	0.8895	0.197	1.0865	0.5478	0.3106	0.5385	0.1148	0.6533
Pure GPS of DPQs	1000	50	1	18	0.8889	0	0	0	0	100	500	0.1	DPQs & BQs	0.6549	0.3541	0.8817	0.201	1.0826	0.541	0.2978	0.5319	0.1226	0.6545
Pure GPS of DPQs	1500	50	1	20	0.9659	0	0	0	0	500	2500	0.5	DPQs & BQs	0.6808	0.4524	0.9166	0.279	1.1956	0.5693	0.365	0.5597	0.1633	0.7229
Pure GPS of DPQs	2000	50	1	22	1.0324	0	0	0	0	900	4500	0.9	DPQs & BQs	0.7075	0.5102	0.9526	0.3363	1.2889	0.5978	0.4031	0.5877	0.1928	0.7805
Pure GPS of DPQs	2000	50	1	23	1.0625	0	0	0	0	850	4250	0.85	DPQs & BQs	0.7042	0.503	0.9481	0.3412	1.2893	0.5942	0.3984	0.5842	0.196	0.7803
Pure GPS of DPQs	2500	50	1	30	1.2322	0	0	0	0	1000	5000	1	DPQs & BQs	0.7142	0.5247	0.9616	0.4128	1.3743	0.6049	0.4127	0.5947	0.2355	0.8303
Pure GPS of DPQs	3000	50	1	40	1.3998	0	0	0	0	1000	5000	1	DPQs & BQs	0.7142	0.5247	0.9616	0.4689	1.4305	0.6049	0.4127	0.5947	0.2676	0.8623
Pure GPS of DPQs	3500	50	1	50	1.5207	0	0	0	0	1000	5000	1	DPQs & BQs	0.7142	0.5247	0.9616	0.5094	1.471	0.6049	0.4127	0.5947	0.2907	0.8854
Pure GPS of DPQs	4000	50	1	60	1.6146	0	0	0	0	1000	5000	1	DPQs & BQs	0.7142	0.5247	0.9616	0.5409	1.5024	0.6049	0.4127	0.5947	0.3086	0.9033
No GPS	500	0	0	0	0	0	0	0	0	500	2500	0.5	BQs	0.6677	0.4342	0.8989	0	0.8989	0.5558	0.3403	0.5465	0	0.5465
No GPS	1000	0	0	0	0	0	0	0	0	1000	5000	1	BQs	0.699	0.5184	0.9411	0	0.9411	0.5886	0.3979	0.5786	0	0.5786
Representative Subsample	500	0	0	0	0	20	0.1	10	0.7979	300	2000	0.4	BQs	0.6626	0.4105	0.892	0.0209	0.9129	0.5501	0.3189	0.5408	0.0118	0.5526
Representative Subsample	500	0	0	0	0	20	0.1	15	1.0908	200	1500	0.3	BQs	0.6574	0.3868	0.8851	0.0269	0.912	0.5443	0.2976	0.5352	0.015	0.5502
Representative Subsample	500	0	0	0	0	20	0.1	20	1.2711	100	1000	0.2	BQs	0.6531	0.3404	0.8793	0.0276	0.9069	0.5409	0.257	0.5318	0.0151	0.5469
Representative Subsample	500	0	0	0	0	20	0.1	25	1.3998	0	500	0.1	BQs	0.6504	0.2808	0.8756	0.0251	0.9007	0.5374	0.2345	0.5283	0.0152	0.5435
Representative Subsample	500	0	0	0	0	40	0.2	10	0.7979	100	1500	0.3	BQs	0.6574	0.3868	0.8851	0.0394	0.9245	0.5443	0.2976	0.5352	0.022	0.5572
Representative Subsample	500	10	0.2	16	0.7979	0	0	0	0	340	1700	0.34	BQs	0.6595	0.3963	0.8879	0.0404	0.9282	0.5466	0.3061	0.5374	0.0226	0.56
Representative Subsample	500	10	0.2	16	0.7979	20	0.1	10	0.7979	140	1200	0.24	BQs	0.6548	0.3589	0.8816	0.0549	0.9365	0.5423	0.2733	0.5331	0.0303	0.5634
Representative Subsample	500	10	0.2	16	0.7979	20	0.1	15	1.0908	40	700	0.14	BQs	0.6515	0.3047	0.8771	0.0523	0.9293	0.5388	0.2435	0.5297	0.0303	0.56
Representative Subsample	500	10	0.2	24	1.0908	0	0	0	0	260	1300	0.26	BQs	0.6557	0.3682	0.8828	0.0513	0.9341	0.543	0.2814	0.5338	0.0284	0.5622
Representative Subsample	500	10	0.2	24	1.0908	20	0.1	10	0.7979	60	800	0.16	BQs	0.652	0.3166	0.8778	0.0602	0.938	0.5395	0.248	0.5304	0.0342	0.5646
Representative Subsample	500	10	0.2	32	1.2711	0	0	0	0	180	900	0.18	BQs	0.6526	0.3285	0.8785	0.0533	0.9319	0.5402	0.2525	0.5311	0.0297	0.5608
Representative Subsample	500	10	0.2	40	1.3998	0	0	0	0	100	500	0.1	BQs	0.6504	0.2808	0.8756	0.0502	0.9258	0.5374	0.2345	0.5283	0.0304	0.5587
Representative Subsample	500	20	0.4	16	0.7979	0	0	0	0	180	900	0.18	BQs	0.6526	0.3285	0.8785	0.0669	0.9455	0.5402	0.2525	0.5311	0.0373	0.5684
Representative Subsample	1000	0	0	0	0	20	0.1	10	0.7979	800	4500	0.9	BQs	0.6928	0.5015	0.9327	0.0256	0.9582	0.582	0.3864	0.5722	0.0143	0.5865
Representative Subsample	1000	0	0	0	0	20	0.1	15	1.0908	700	4000	0.8	BQs	0.6865	0.4847	0.9243	0.0338	0.958	0.5755	0.3749	0.5658	0.0189	0.5847
Representative Subsample	1000	0	0	0	0	20	0.1	20	1.2711	600	3500	0.7	BQs	0.6802	0.4679	0.9158	0.038	0.9538	0.5689	0.3633	0.5593	0.0214	0.5807
Representative Subsample	1000	0	0	0	0	20	0.1	25	1.3998	500	3000	0.6	BQs	0.674	0.451	0.9074	0.0403	0.9477	0.5624	0.3518	0.5529	0.0228	0.5757
Representative Subsample	1000	0	0	0	0	20	0.1	30	1.4991	400	2500	0.5	BQs	0.6677	0.4342	0.8989	0.0416	0.9405	0.5558	0.3403	0.5465	0.0236	0.5701
Representative Subsample	1000	0	0	0	0	40	0.2	10	0.7979	600	4000	0.8	BQs	0.6865	0.4847	0.9243	0.0494	0.9736	0.5755	0.3749	0.5658	0.0277	0.5935
Representative Subsample	1000	0	0	0	0	40	0.2	15	1.0908	400	3000	0.6	BQs	0.674	0.451	0.9074	0.0628	0.9702	0.5624	0.3518	0.5529	0.0355	0.5884
Representative Subsample	1000	0	0	0	0	40	0.2	20	1.2711	200	2000	0.4	BQs	0.6626	0.4105	0.892	0.0666	0.9586	0.5501	0.3189	0.5408	0.0376	0.5784
Representative Subsample	1000	0	0	0	0	40	0.2	25	1.3998	0	1000	0.2	BQs	0.6531	0.3404	0.8793	0.0608	0.9401	0.5409	0.257	0.5318	0.0333	0.5651
Representative Subsample	1000	0	0	0	0	60	0.3	10	0.7979	400	3500	0.7	BQs	0.6802	0.4679	0.9158	0.0715	0.9873	0.5689	0.3633	0.5593	0.0403	0.5996
Representative Subsample	1000	0	0	0	0	60	0.3	15	1.0908	100	2000	0.4	BQs	0.6626	0.4105	0.892	0.0858	0.9778	0.5501	0.3189	0.5408	0.0483	0.5892
Representative Subsample	1000	0	0	0	0	80	0.4	10	0.7979	200	3000	0.6	BQs	0.674	0.451	0.9074	0.0919	0.9993	0.5624	0.3518	0.5529	0.052	0.6049
Representative Subsample	1000	0	0	0	0	100	0.5	10	0.7979	0	2500	0.5	BQs	0.6677	0.4342	0.8989	0.1106	1.0095	0.5558	0.3403	0.5465	0.0629	0.6093
Representative Subsample	1000	10	0.2	16	0.7979	0	0	0	0	840	4200	0.84	BQs	0.689	0.4914	0.9276	0.0501	0.9777	0.5781	0.3795	0.5683	0.028	0.5964
Representative Subsample	1000	10	0.2	16	0.7979	20	0.1	10	0.7979	640	3700	0.74	BQs	0.6827	0.4746	0.9192	0.0725	0.9917	0.5715	0.368	0.5619	0.0408	0.6027
Representative Subsample	1000	10	0.2	16	0.7979	20	0.1	15	1.0908	540	3200	0.64	BQs	0.6765	0.4578	0.9108	0.0785	0.9893	0.565	0.3564	0.5555	0.0444	0.5998
Representative Subsample	1000	10	0.2	16	0.7979	20	0.1	20	1.2711	440	2700	0.54	BQs	0.6702	0.4409	0.9023	0.0807	0.983	0.5585	0.3449	0.549	0.0458	0.5948
Representative Subsample	1000	10	0.2	16	0.7979	20	0.1	25	1.3998	340	2200	0.44	BQs	0.6646	0.42	0.8948	0.0803	0.9751	0.5524	0.3275	0.5431	0.0454	0.5885
Representative Subsample	1000	10	0.2	16	0.7979	20	0.1	30	1.4991	240	1700	0.34	BQs	0.6595	0.3963	0.8879	0.0783	0.9662	0.5466	0.3061	0.5374	0.0439	0.5813
Representative Subsample	1000	10	0.2	16	0.7979	40	0.2	10	0.7979	440	3200	0.64	BQs	0.6765	0.4578	0.9108	0.0933	1.004	0.565	0.3564	0.5555	0.0527	0.6082
Representative Subsample	1000	10	0.2	16	0.7979	40	0.2	15	1.0908	240	2200	0.44	BQs	0.6646	0.42	0.8948	0.1013	0.9961	0.5524	0.3275	0.5431	0.0573	0.6004
Representative Subsample	1000	10	0.2	16	0.7979	40	0.2	20	1.2711	40	1200	0.24	BQs	0.6548	0.3589	0.8816	0.0948	0.9764	0.5423	0.2733	0.5331	0.0524	0.5855
Representative Subsample	1000	10	0.2	16	0.7979	60	0.3	10	0.7979	240	2700	0.54	BQs	0.6702	0.4409	0.9023	0.1123	1.0146	0.5585	0.3449	0.549	0.0637	0.6128
Representative Subsample	1000	10	0.2	16	0.7979	80	0.4	10	0.7979	40	2200	0.44	BQs	0.6646	0.42	0.8948	0.1284	1.0232	0.5524	0.3275	0.5431	0.0726	0.6157
Representative Subsample	1000	10	0.2	24	1.0908	0	0	0	0	760	3800	0.76	BQs	0.684	0.478	0.9209	0.0666	0.9875	0.5729	0.3703	0.5632	0.0374	0.6006
Representative Subsample	1000	10	0.2	24	1.0908	20	0.1	10	0.7979	560	3300	0.66	BQs	0.6777	0.4611	0.9124	0.0877	1.0002	0.5663	0.3587	0.5568	0.0495	0.6063
Representative Subsample	1000	10	0.2	24	1.0908	20	0.1	15	1.0908	460	2800	0.56	BQs	0.6715	0.4443	0.904	0.0928	0.9968	0.5598	0.3472	0.5503	0.0526	0.6029
Representative Subsample	1000	10	0.2	24	1.0908	20	0.1	20	1.2711	360	2300	0.46	BQs	0.6656	0.4247	0.8962	0.0936	0.9898	0.5535	0.3317	0.5442	0.0531	0.5973
Representative Subsample	1000	10	0.2	24	1.0908	20	0.1	25	1.3998	260	1800	0.36	BQs	0.6605	0.401	0.8892	0.0917	0.9809	0.5478	0.3104	0.5385	0.0515	0.59
Representative Subsample	1000	10	0.2	24	1.0908	20	0.1	30	1.4991	160	1300	0.26	BQs	0.6557	0.3682	0.8828	0.0865	0.9693	0.543	0.2814	0.5338	0.048	0.5818
Representative Subsample	1000	10	0.2	24	1.0908	40	0.2	10	0.7979	360	2800	0.56	BQs	0.6715	0.4443	0.904	0.1072	1.0112	0.5598	0.3472	0.5503	0.0607	0.6111
Representative Subsample	1000	10	0.2	24	1.0908	40	0.2	15	1.0908	160	1800	0.36	BQs	0.6605	0.401	0.8892	0.1117	1.001	0.5478	0.3104	0.5385	0.0627	0.6013
Representative Subsample	1000	10	0.2	24	1.0908	60	0.3	10	0.7979	160	2300	0.46	BQs	0.6656	0.4247	0.8962	0.1241	1.0202	0.5535	0.3317	0.5442	0.0703	0.6145
Representative Subsample	1000	10	0.2	32	1.2711	0	0	0	0	680	3400	0.68	BQs	0.679	0.4645	0.9141	0.0754	0.9895	0.5676	0.361	0.558	0.0425	0.6006
Representative Subsample	1000	10	0.2	32	1.2711	20	0.1	10	0.7979	480	2900	0.58	BQs	0.6727	0.4477	0.9057	0.0955	1.0012	0.5611	0.3495	0.5516	0.0541	0.6057
Representative Subsample	1000	10	0.2	32	1.2711	20	0.1	15	1.0908	380	2400	0.48	BQs	0.6667	0.4294	0.8976	0.0996	0.9972	0.5547	0.336	0.5453	0.0565	0.6019
Representative Subsample	1000	10	0.2	32	1.2711	20	0.1	20	1.2711	280	1900	0.38	BQs	0.6615	0.4057	0.8906	0.0988	0.9894	0.5489	0.3147	0.5397	0.0556	0.5953
Representative Subsample	1000	10	0.2	32	1.2711	20	0.1	25	1.3998	180	1400	0.28	BQs	0.6565	0.3775	0.8839	0.095	0.9789	0.5436	0.2895	0.5345	0.0529	0.5873
Representative Subsample	1000	10	0.2	32	1.2711	20	0.1	30	1.4991	80	900	0.18	BQs	0.6526	0.3285	0.8785	0.0848	0.9633	0.5402	0.2525	0.5311	0.0473	0.5784
Representative Subsample	1000	10	0.2	32	1.2711	40	0.2	10	0.7979	280	2400	0.48	BQs	0.6667	0.4294	0.8976	0.1135	1.011	0.5547	0.336	0.5453	0.0644	0.6097
Representative Subsample	1000	10	0.2	32	1.2711	40	0.2	15	1.0908	80	1400	0.28	BQs	0.6565	0.3775	0.8839	0.1139	0.9978	0.5436	0.2895	0.5345	0.0633	0.5978
Representative Subsample	1000	10	0.2	32	1.2711	60	0.3	10	0.7979	80	1900	0.38	BQs	0.6615	0.4057	0.8906	0.1279	1.0185	0.5489	0.3147	0.5397	0.0719	0.6116
Representative Subsample	1000	10	0.2	40	1.3998	0	0	0	0	600	3000	0.6	BQs	0.674	0.451	0.9074	0.0806	0.988	0.5624	0.3518	0.5529	0.0456	0.5985
Representative Subsample	1000	10	0.2	40	1.3998	20	0.1	10	0.7979	400	2500	0.5	BQs	0.6677	0.4342	0.8989	0.0997	0.9987	0.5558	0.3403	0.5465	0.0567	0.6032
Representative Subsample	1000	10	0.2	40	1.3998	20	0.1	15	1.0908	300	2000	0.4	BQs	0.6626	0.4105	0.892	0.102	0.994	0.5501	0.3189	0.5408	0.0575	0.5983
Representative Subsample	1000	10	0.2	40	1.3998	20	0.1	20	1.2711	200	1500	0.3	BQs	0.6574	0.3868	0.8851	0.1005	0.9856	0.5443	0.2976	0.5352	0.0561	0.5913
Representative Subsample	1000	10	0.2	40	1.3998	20	0.1	25	1.3998	100	1000	0.2	BQs	0.6531	0.3404	0.8793	0.0913	0.9705	0.5409	0.257	0.5318	0.05	0.5818
Representative Subsample	1000	10	0.2	40	1.3998	20	0.1	30	1.4991	0	500	0.1	BQs	0.6504	0.2808	0.8756	0.0771	0.9527	0.5374	0.2345	0.5283	0.0467	0.575
Representative Subsample	1000	10	0.2	40	1.3998	40	0.2	10	0.7979	200	2000	0.4	BQs	0.6626	0.4105	0.892	0.1152	1.0072	0.5501	0.3189	0.5408	0.0649	0.6057
Representative Subsample	1000	10	0.2	40	1.3998	40	0.2	15	1.0908	0	1000	0.2	BQs	0.6531	0.3404	0.8793	0.1083	0.9875	0.5409	0.257	0.5318	0.0593	0.5911
Representative Subsample	1000	10	0.2	40	1.3998	60	0.3	10	0.7979	0	1500	0.3	BQs	0.6574	0.3868	0.8851	0.1282	1.0133	0.5443	0.2976	0.5352	0.0716	0.6067
Representative Subsample	1000	10	0.2	48	1.4991	0	0	0	0	520	2600	0.52	BQs	0.669	0.4375	0.9006	0.0838	0.9844	0.5571	0.3426	0.5478	0.0476	0.5953
Representative Subsample	1000	10	0.2	48	1.4991	20	0.1	10	0.7979	320	2100	0.42	BQs	0.6636	0.4152	0.8934	0.1006	0.994	0.5512	0.3232	0.5419	0.0568	0.5988
Representative Subsample	1000	10	0.2	48	1.4991	20	0.1	15	1.0908	220	1600	0.32	BQs	0.6584	0.3915	0.8865	0.1022	0.9887	0.5455	0.3019	0.5363	0.0572	0.5935
Representative Subsample	1000	10	0.2	48	1.4991	20	0.1	20	1.2711	120	1100	0.22	BQs	0.654	0.3497	0.8804	0.0953	0.9758	0.5416	0.2651	0.5325	0.0524	0.5849
Representative Subsample	1000	10	0.2	48	1.4991	20	0.1	25	1.3998	20	600	0.12	BQs	0.6509	0.2927	0.8763	0.0822	0.9585	0.5381	0.239	0.529	0.0487	0.5777
Representative Subsample	1000	10	0.2	48	1.4991	40	0.2	10	0.7979	120	1600	0.32	BQs	0.6584	0.3915	0.8865	0.1148	1.0013	0.5455	0.3019	0.5363	0.0642	0.6005
Representative Subsample	1000	10	0.2	56	1.5795	0	0	0	0	440	2200	0.44	BQs	0.6646	0.42	0.8948	0.0847	0.9795	0.5524	0.3275	0.5431	0.0479	0.591
Representative Subsample	1000	10	0.2	56	1.5795	20	0.1	10	0.7979	240	1700	0.34	BQs	0.6595	0.3963	0.8879	0.1001	0.988	0.5466	0.3061	0.5374	0.0561	0.5935
Representative Subsample	1000	10	0.2	56	1.5795	20	0.1	15	1.0908	140	1200	0.24	BQs	0.6548	0.3589	0.8816	0.0974	0.979	0.5423	0.2733	0.5331	0.0538	0.5869
Representative Subsample	1000	10	0.2	56	1.5795	20	0.1	20	1.2711	40	700	0.14	BQs	0.6515	0.3047	0.8771	0.0862	0.9633	0.5388	0.2435	0.5297	0.05	0.5797
Representative Subsample	1000	10	0.2	56	1.5795	40	0.2	10	0.7979	40	1200	0.24	BQs	0.6548	0.3589	0.8816	0.109	0.9906	0.5423	0.2733	0.5331	0.0602	0.5933
Representative Subsample	1000	10	0.2	64	1.6468	0	0	0	0	360	1800	0.36	BQs	0.6605	0.401	0.8892	0.0843	0.9736	0.5478	0.3104	0.5385	0.0474	0.5859
Representative Subsample	1000	10	0.2	64	1.6468	20	0.1	10	0.7979	160	1300	0.26	BQs	0.6557	0.3682	0.8828	0.0962	0.979	0.543	0.2814	0.5338	0.0533	0.5871
Representative Subsample	1000	10	0.2	64	1.6468	20	0.1	15	1.0908	60	800	0.16	BQs	0.652	0.3166	0.8778	0.0886	0.9664	0.5395	0.248	0.5304	0.0504	0.5808
Representative Subsample	1000	20	0.4	16	0.7979	0	0	0	0	680	3400	0.68	BQs	0.679	0.4645	0.9141	0.0947	1.0088	0.5676	0.361	0.558	0.0534	0.6114
Representative Subsample	1000	20	0.4	16	0.7979	20	0.1	10	0.7979	480	2900	0.58	BQs	0.6727	0.4477	0.9057	0.114	1.0197	0.5611	0.3495	0.5516	0.0646	0.6162
Representative Subsample	1000	20	0.4	16	0.7979	20	0.1	15	1.0908	380	2400	0.48	BQs	0.6667	0.4294	0.8976	0.1174	1.015	0.5547	0.336	0.5453	0.0666	0.612
Representative Subsample	1000	20	0.4	16	0.7979	20	0.1	20	1.2711	280	1900	0.38	BQs	0.6615	0.4057	0.8906	0.1156	1.0062	0.5489	0.3147	0.5397	0.065	0.6047
Representative Subsample	1000	20	0.4	16	0.7979	20	0.1	25	1.3998	180	1400	0.28	BQs	0.6565	0.3775	0.8839	0.1107	0.9946	0.5436	0.2895	0.5345	0.0616	0.596
Representative Subsample	1000	20	0.4	16	0.7979	20	0.1	30	1.4991	80	900	0.18	BQs	0.6526	0.3285	0.8785	0.0984	0.9769	0.5402	0.2525	0.5311	0.0549	0.586
Representative Subsample	1000	20	0.4	16	0.7979	40	0.2	10	0.7979	280	2400	0.48	BQs	0.6667	0.4294	0.8976	0.1313	1.0288	0.5547	0.336	0.5453	0.0745	0.6198
Representative Subsample	1000	20	0.4	16	0.7979	40	0.2	15	1.0908	80	1400	0.28	BQs	0.6565	0.3775	0.8839	0.1295	1.0134	0.5436	0.2895	0.5345	0.072	0.6065
Representative Subsample	1000	20	0.4	16	0.7979	60	0.3	10	0.7979	80	1900	0.38	BQs	0.6615	0.4057	0.8906	0.1447	1.0353	0.5489	0.3147	0.5397	0.0814	0.6211
Representative Subsample	1000	20	0.4	24	1.0908	0	0	0	0	520	2600	0.52	BQs	0.669	0.4375	0.9006	0.1219	1.0225	0.5571	0.3426	0.5478	0.0692	0.617
Representative Subsample	1000	20	0.4	24	1.0908	20	0.1	10	0.7979	320	2100	0.42	BQs	0.6636	0.4152	0.8934	0.1368	1.0302	0.5512	0.3232	0.5419	0.0773	0.6192
Representative Subsample	1000	20	0.4	24	1.0908	20	0.1	15	1.0908	220	1600	0.32	BQs	0.6584	0.3915	0.8865	0.1363	1.0228	0.5455	0.3019	0.5363	0.0763	0.6125
Representative Subsample	1000	20	0.4	24	1.0908	20	0.1	20	1.2711	120	1100	0.22	BQs	0.654	0.3497	0.8804	0.1258	1.0062	0.5416	0.2651	0.5325	0.0692	0.6016
Representative Subsample	1000	20	0.4	24	1.0908	20	0.1	25	1.3998	20	600	0.12	BQs	0.6509	0.2927	0.8763	0.1077	0.9841	0.5381	0.239	0.529	0.0638	0.5928
Representative Subsample	1000	20	0.4	24	1.0908	40	0.2	10	0.7979	120	1600	0.32	BQs	0.6584	0.3915	0.8865	0.149	1.0354	0.5455	0.3019	0.5363	0.0833	0.6196
Representative Subsample	1000	20	0.4	32	1.2711	0	0	0	0	360	1800	0.36	BQs	0.6605	0.401	0.8892	0.1302	1.0194	0.5478	0.3104	0.5385	0.0731	0.6116
Representative Subsample	1000	20	0.4	32	1.2711	20	0.1	10	0.7979	160	1300	0.26	BQs	0.6557	0.3682	0.8828	0.1383	1.0211	0.543	0.2814	0.5338	0.0767	0.6105
Representative Subsample	1000	20	0.4	32	1.2711	20	0.1	15	1.0908	60	800	0.16	BQs	0.652	0.3166	0.8778	0.1248	1.0026	0.5395	0.248	0.5304	0.0709	0.6013
Representative Subsample	1000	20	0.4	40	1.3998	0	0	0	0	200	1000	0.2	BQs	0.6531	0.3404	0.8793	0.1217	1.001	0.5409	0.257	0.5318	0.0667	0.5984
Representative Subsample	1000	20	0.4	40	1.3998	20	0.1	10	0.7979	0	500	0.1	BQs	0.6504	0.2808	0.8756	0.1147	0.9903	0.5374	0.2345	0.5283	0.0695	0.5978
Representative Subsample	1000	30	0.6	16	0.7979	0	0	0	0	520	2600	0.52	BQs	0.669	0.4375	0.9006	0.1337	1.0344	0.5571	0.3426	0.5478	0.076	0.6237
Representative Subsample	1000	30	0.6	16	0.7979	20	0.1	10	0.7979	320	2100	0.42	BQs	0.6636	0.4152	0.8934	0.1481	1.0415	0.5512	0.3232	0.5419	0.0836	0.6256
Representative Subsample	1000	30	0.6	16	0.7979	20	0.1	15	1.0908	220	1600	0.32	BQs	0.6584	0.3915	0.8865	0.1469	1.0334	0.5455	0.3019	0.5363	0.0822	0.6185
Representative Subsample	1000	30	0.6	16	0.7979	20	0.1	20	1.2711	120	1100	0.22	BQs	0.654	0.3497	0.8804	0.1353	1.0157	0.5416	0.2651	0.5325	0.0744	0.6069
Representative Subsample	1000	30	0.6	16	0.7979	20	0.1	25	1.3998	20	600	0.12	BQs	0.6509	0.2927	0.8763	0.1156	0.992	0.5381	0.239	0.529	0.0685	0.5975
Representative Subsample	1000	30	0.6	16	0.7979	40	0.2	10	0.7979	120	1600	0.32	BQs	0.6584	0.3915	0.8865	0.1596	1.046	0.5455	0.3019	0.5363	0.0892	0.6255
Representative Subsample	1000	30	0.6	24	1.0908	0	0	0	0	280	1400	0.28	BQs	0.6565	0.3775	0.8839	0.1577	1.0417	0.5436	0.2895	0.5345	0.0878	0.6222
Representative Subsample	1000	30	0.6	24	1.0908	20	0.1	10	0.7979	80	900	0.18	BQs	0.6526	0.3285	0.8785	0.154	1.0325	0.5402	0.2525	0.5311	0.0859	0.617
Representative Subsample	1000	40	0.8	16	0.7979	0	0	0	0	360	1800	0.36	BQs	0.6605	0.401	0.8892	0.1634	1.0527	0.5478	0.3104	0.5385	0.0918	0.6303
Representative Subsample	1000	40	0.8	16	0.7979	20	0.1	10	0.7979	160	1300	0.26	BQs	0.6557	0.3682	0.8828	0.1688	1.0516	0.543	0.2814	0.5338	0.0936	0.6274
Representative Subsample	1000	40	0.8	16	0.7979	20	0.1	15	1.0908	60	800	0.16	BQs	0.652	0.3166	0.8778	0.1511	1.0289	0.5395	0.248	0.5304	0.0859	0.6163
Representative Subsample	1000	50	1	16	0.7979	0	0	0	0	200	1000	0.2	BQs	0.6531	0.3404	0.8793	0.1734	1.0527	0.5409	0.257	0.5318	0.095	0.6268
Representative Subsample	1000	50	1	16	0.7979	20	0.1	10	0.7979	0	500	0.1	DPQs & BQs	0.6549	0.3541	0.8817	0.1984	1.0801	0.541	0.2978	0.5319	0.121	0.653
Representative Subsample	1000	50	1	16	0.7979	20	0.1	10	0.7979	0	500	0.1	BQs	0.6504	0.2808	0.8756	0.1574	1.033	0.5374	0.2345	0.5283	0.0953	0.6237
Representative Subsample	1500	0	0	0	0	20	0.1	30	1.4991	900	5000	1	BQs	0.699	0.5184	0.9411	0.0496	0.9907	0.5886	0.3979	0.5786	0.0276	0.6063
Representative Subsample	1500	0	0	0	0	40	0.2	20	1.2711	700	4500	0.9	BQs	0.6928	0.5015	0.9327	0.0814	1.0141	0.582	0.3864	0.5722	0.0455	0.6177
Representative Subsample	1500	0	0	0	0	40	0.2	25	1.3998	500	3500	0.7	BQs	0.6802	0.4679	0.9158	0.0836	0.9994	0.5689	0.3633	0.5593	0.0471	0.6065
Representative Subsample	1500	0	0	0	0	40	0.2	30	1.4991	300	2500	0.5	BQs	0.6677	0.4342	0.8989	0.0831	0.9821	0.5558	0.3403	0.5465	0.0473	0.5937
Representative Subsample	1500	0	0	0	0	60	0.3	15	1.0908	600	4500	0.9	BQs	0.6928	0.5015	0.9327	0.1048	1.0375	0.582	0.3864	0.5722	0.0586	0.6308
Representative Subsample	1500	0	0	0	0	60	0.3	20	1.2711	300	3000	0.6	BQs	0.674	0.451	0.9074	0.1098	1.0172	0.5624	0.3518	0.5529	0.0621	0.615
Representative Subsample	1500	0	0	0	0	60	0.3	25	1.3998	0	1500	0.3	BQs	0.6574	0.3868	0.8851	0.1037	0.9888	0.5443	0.2976	0.5352	0.0579	0.593
Representative Subsample	1500	0	0	0	0	80	0.4	15	1.0908	300	3500	0.7	BQs	0.6802	0.4679	0.9158	0.1303	1.0462	0.5689	0.3633	0.5593	0.0734	0.6328
Representative Subsample	1500	0	0	0	0	100	0.5	10	0.7979	500	5000	1	BQs	0.699	0.5184	0.9411	0.132	1.0732	0.5886	0.3979	0.5786	0.0735	0.6522
Representative Subsample	1500	0	0	0	0	100	0.5	15	1.0908	0	2500	0.5	BQs	0.6677	0.4342	0.8989	0.1512	1.0501	0.5558	0.3403	0.5465	0.086	0.6324
Representative Subsample	1500	0	0	0	0	120	0.6	10	0.7979	300	4500	0.9	BQs	0.6928	0.5015	0.9327	0.1533	1.086	0.582	0.3864	0.5722	0.0857	0.6579
Representative Subsample	1500	0	0	0	0	140	0.7	10	0.7979	100	4000	0.8	BQs	0.6865	0.4847	0.9243	0.1728	1.0971	0.5755	0.3749	0.5658	0.097	0.6628
Representative Subsample	1500	10	0.2	16	0.7979	20	0.1	25	1.3998	840	4700	0.94	BQs	0.6953	0.5083	0.9361	0.0972	1.0333	0.5846	0.391	0.5748	0.0543	0.629
Representative Subsample	1500	10	0.2	16	0.7979	20	0.1	30	1.4991	740	4200	0.84	BQs	0.689	0.4914	0.9276	0.0971	1.0247	0.5781	0.3795	0.5683	0.0544	0.6227
Representative Subsample	1500	10	0.2	16	0.7979	40	0.2	15	1.0908	740	4700	0.94	BQs	0.6953	0.5083	0.9361	0.1226	1.0586	0.5846	0.391	0.5748	0.0684	0.6432
Representative Subsample	1500	10	0.2	16	0.7979	40	0.2	20	1.2711	540	3700	0.74	BQs	0.6827	0.4746	0.9192	0.1254	1.0446	0.5715	0.368	0.5619	0.0705	0.6324
Representative Subsample	1500	10	0.2	16	0.7979	40	0.2	25	1.3998	340	2700	0.54	BQs	0.6702	0.4409	0.9023	0.1237	1.0261	0.5585	0.3449	0.549	0.0702	0.6193
Representative Subsample	1500	10	0.2	16	0.7979	40	0.2	30	1.4991	140	1700	0.34	BQs	0.6595	0.3963	0.8879	0.1162	1.0041	0.5466	0.3061	0.5374	0.0651	0.6026
Representative Subsample	1500	10	0.2	16	0.7979	60	0.3	15	1.0908	440	3700	0.74	BQs	0.6827	0.4746	0.9192	0.1475	1.0667	0.5715	0.368	0.5619	0.083	0.6449
Representative Subsample	1500	10	0.2	16	0.7979	60	0.3	20	1.2711	140	2200	0.44	BQs	0.6646	0.42	0.8948	0.145	1.0398	0.5524	0.3275	0.5431	0.082	0.6251
Representative Subsample	1500	10	0.2	16	0.7979	80	0.4	10	0.7979	540	4700	0.94	BQs	0.6953	0.5083	0.9361	0.1554	1.0914	0.5846	0.391	0.5748	0.0867	0.6615
Representative Subsample	1500	10	0.2	16	0.7979	80	0.4	15	1.0908	140	2700	0.54	BQs	0.6702	0.4409	0.9023	0.1678	1.0701	0.5585	0.3449	0.549	0.0952	0.6442
Representative Subsample	1500	10	0.2	16	0.7979	100	0.5	10	0.7979	340	4200	0.84	BQs	0.689	0.4914	0.9276	0.1752	1.1029	0.5781	0.3795	0.5683	0.0982	0.6665
Representative Subsample	1500	10	0.2	16	0.7979	120	0.6	10	0.7979	140	3700	0.74	BQs	0.6827	0.4746	0.9192	0.1934	1.1126	0.5715	0.368	0.5619	0.1088	0.6707
Representative Subsample	1500	10	0.2	24	1.0908	20	0.1	20	1.2711	860	4800	0.96	BQs	0.6965	0.5116	0.9377	0.1128	1.0505	0.586	0.3933	0.5761	0.0629	0.639
Representative Subsample	1500	10	0.2	24	1.0908	20	0.1	25	1.3998	760	4300	0.86	BQs	0.6903	0.4948	0.9293	0.1131	1.0425	0.5794	0.3818	0.5696	0.0633	0.633
Representative Subsample	1500	10	0.2	24	1.0908	20	0.1	30	1.4991	660	3800	0.76	BQs	0.684	0.478	0.9209	0.1123	1.0332	0.5729	0.3703	0.5632	0.0631	0.6263
Representative Subsample	1500	10	0.2	24	1.0908	40	0.2	15	1.0908	660	4300	0.86	BQs	0.6903	0.4948	0.9293	0.1378	1.0672	0.5794	0.3818	0.5696	0.0772	0.6468
Representative Subsample	1500	10	0.2	24	1.0908	40	0.2	20	1.2711	460	3300	0.66	BQs	0.6777	0.4611	0.9124	0.1391	1.0515	0.5663	0.3587	0.5568	0.0785	0.6352
Representative Subsample	1500	10	0.2	24	1.0908	40	0.2	25	1.3998	260	2300	0.46	BQs	0.6656	0.4247	0.8962	0.1351	1.0312	0.5535	0.3317	0.5442	0.0765	0.6207
Representative Subsample	1500	10	0.2	24	1.0908	40	0.2	30	1.4991	60	1300	0.26	BQs	0.6557	0.3682	0.8828	0.1218	1.0045	0.543	0.2814	0.5338	0.0675	0.6013
Representative Subsample	1500	10	0.2	24	1.0908	60	0.3	10	0.7979	660	4800	0.96	BQs	0.6965	0.5116	0.9377	0.1495	1.0872	0.586	0.3933	0.5761	0.0834	0.6594
Representative Subsample	1500	10	0.2	24	1.0908	60	0.3	15	1.0908	360	3300	0.66	BQs	0.6777	0.4611	0.9124	0.1606	1.073	0.5663	0.3587	0.5568	0.0906	0.6474
Representative Subsample	1500	10	0.2	24	1.0908	60	0.3	20	1.2711	60	1800	0.36	BQs	0.6605	0.401	0.8892	0.1535	1.0427	0.5478	0.3104	0.5385	0.0862	0.6247
Representative Subsample	1500	10	0.2	24	1.0908	80	0.4	10	0.7979	460	4300	0.86	BQs	0.6903	0.4948	0.9293	0.1697	1.0991	0.5794	0.3818	0.5696	0.095	0.6647
Representative Subsample	1500	10	0.2	24	1.0908	80	0.4	15	1.0908	60	2300	0.46	BQs	0.6656	0.4247	0.8962	0.1775	1.0736	0.5535	0.3317	0.5442	0.1006	0.6448
Representative Subsample	1500	10	0.2	24	1.0908	100	0.5	10	0.7979	260	3800	0.76	BQs	0.684	0.478	0.9209	0.1883	1.1092	0.5729	0.3703	0.5632	0.1058	0.669
Representative Subsample	1500	10	0.2	24	1.0908	120	0.6	10	0.7979	60	3300	0.66	BQs	0.6777	0.4611	0.9124	0.2052	1.1176	0.5663	0.3587	0.5568	0.1158	0.6726
Representative Subsample	1500	10	0.2	32	1.2711	20	0.1	15	1.0908	880	4900	0.98	BQs	0.6978	0.515	0.9394	0.1195	1.0589	0.5873	0.3956	0.5774	0.0666	0.6439
Representative Subsample	1500	10	0.2	32	1.2711	20	0.1	20	1.2711	780	4400	0.88	BQs	0.6915	0.4982	0.931	0.1213	1.0523	0.5807	0.3841	0.5709	0.0678	0.6388
Representative Subsample	1500	10	0.2	32	1.2711	20	0.1	25	1.3998	680	3900	0.78	BQs	0.6852	0.4813	0.9226	0.1211	1.0437	0.5742	0.3726	0.5645	0.068	0.6325
Representative Subsample	1500	10	0.2	32	1.2711	20	0.1	30	1.4991	580	3400	0.68	BQs	0.679	0.4645	0.9141	0.1199	1.034	0.5676	0.361	0.558	0.0676	0.6256
Representative Subsample	1500	10	0.2	32	1.2711	40	0.2	10	0.7979	780	4900	0.98	BQs	0.6978	0.515	0.9394	0.1361	1.0755	0.5873	0.3956	0.5774	0.0758	0.6532
Representative Subsample	1500	10	0.2	32	1.2711	40	0.2	15	1.0908	580	3900	0.78	BQs	0.6852	0.4813	0.9226	0.1452	1.0677	0.5742	0.3726	0.5645	0.0815	0.646
Representative Subsample	1500	10	0.2	32	1.2711	40	0.2	20	1.2711	380	2900	0.58	BQs	0.6727	0.4477	0.9057	0.1453	1.051	0.5611	0.3495	0.5516	0.0823	0.6339
Representative Subsample	1500	10	0.2	32	1.2711	40	0.2	25	1.3998	180	1900	0.38	BQs	0.6615	0.4057	0.8906	0.1384	1.029	0.5489	0.3147	0.5397	0.0779	0.6175
Representative Subsample	1500	10	0.2	32	1.2711	60	0.3	10	0.7979	580	4400	0.88	BQs	0.6915	0.4982	0.931	0.157	1.088	0.5807	0.3841	0.5709	0.0878	0.6587
Representative Subsample	1500	10	0.2	32	1.2711	60	0.3	15	1.0908	280	2900	0.58	BQs	0.6727	0.4477	0.9057	0.1662	1.0719	0.5611	0.3495	0.5516	0.0941	0.6457
Representative Subsample	1500	10	0.2	32	1.2711	80	0.4	10	0.7979	380	3900	0.78	BQs	0.6852	0.4813	0.9226	0.1762	1.0988	0.5742	0.3726	0.5645	0.0989	0.6634
Representative Subsample	1500	10	0.2	32	1.2711	100	0.5	10	0.7979	180	3400	0.68	BQs	0.679	0.4645	0.9141	0.1937	1.1078	0.5676	0.361	0.558	0.1092	0.6673
Representative Subsample	1500	10	0.2	40	1.3998	20	0.1	10	0.7979	900	5000	1	BQs	0.699	0.5184	0.9411	0.1191	1.0602	0.5886	0.3979	0.5786	0.0663	0.645
Representative Subsample	1500	10	0.2	40	1.3998	20	0.1	15	1.0908	800	4500	0.9	BQs	0.6928	0.5015	0.9327	0.1246	1.0573	0.582	0.3864	0.5722	0.0696	0.6418
Representative Subsample	1500	10	0.2	40	1.3998	20	0.1	20	1.2711	700	4000	0.8	BQs	0.6865	0.4847	0.9243	0.126	1.0502	0.5755	0.3749	0.5658	0.0707	0.6365
Representative Subsample	1500	10	0.2	40	1.3998	20	0.1	25	1.3998	600	3500	0.7	BQs	0.6802	0.4679	0.9158	0.1254	1.0413	0.5689	0.3633	0.5593	0.0707	0.63
Representative Subsample	1500	10	0.2	40	1.3998	20	0.1	30	1.4991	500	3000	0.6	BQs	0.674	0.451	0.9074	0.1238	1.0312	0.5624	0.3518	0.5529	0.07	0.6229
Representative Subsample	1500	10	0.2	40	1.3998	40	0.2	10	0.7979	700	4500	0.9	BQs	0.6928	0.5015	0.9327	0.1408	1.0734	0.582	0.3864	0.5722	0.0787	0.6509
Representative Subsample	1500	10	0.2	40	1.3998	40	0.2	15	1.0908	500	3500	0.7	BQs	0.6802	0.4679	0.9158	0.1488	1.0646	0.5689	0.3633	0.5593	0.0838	0.6432
Representative Subsample	1500	10	0.2	40	1.3998	40	0.2	20	1.2711	300	2500	0.5	BQs	0.6677	0.4342	0.8989	0.1481	1.047	0.5558	0.3403	0.5465	0.0842	0.6307
Representative Subsample	1500	10	0.2	40	1.3998	40	0.2	25	1.3998	100	1500	0.3	BQs	0.6574	0.3868	0.8851	0.1383	1.0234	0.5443	0.2976	0.5352	0.0772	0.6123
Representative Subsample	1500	10	0.2	40	1.3998	60	0.3	10	0.7979	500	4000	0.8	BQs	0.6865	0.4847	0.9243	0.1607	1.085	0.5755	0.3749	0.5658	0.0902	0.6559
Representative Subsample	1500	10	0.2	40	1.3998	60	0.3	15	1.0908	200	2500	0.5	BQs	0.6677	0.4342	0.8989	0.1683	1.0673	0.5558	0.3403	0.5465	0.0957	0.6422
Representative Subsample	1500	10	0.2	40	1.3998	80	0.4	10	0.7979	300	3500	0.7	BQs	0.6802	0.4679	0.9158	0.179	1.0948	0.5689	0.3633	0.5593	0.1008	0.6602
Representative Subsample	1500	10	0.2	40	1.3998	100	0.5	10	0.7979	100	3000	0.6	BQs	0.674	0.451	0.9074	0.1955	1.1029	0.5624	0.3518	0.5529	0.1106	0.6635
Representative Subsample	1500	10	0.2	48	1.4991	20	0.1	10	0.7979	820	4600	0.92	BQs	0.694	0.5049	0.9344	0.1224	1.0567	0.5833	0.3887	0.5735	0.0683	0.6418
Representative Subsample	1500	10	0.2	48	1.4991	20	0.1	15	1.0908	720	4100	0.82	BQs	0.6878	0.4881	0.9259	0.1274	1.0534	0.5768	0.3772	0.5671	0.0714	0.6385
Representative Subsample	1500	10	0.2	48	1.4991	20	0.1	20	1.2711	620	3600	0.72	BQs	0.6815	0.4712	0.9175	0.1285	1.046	0.5702	0.3656	0.5606	0.0723	0.6329
Representative Subsample	1500	10	0.2	48	1.4991	20	0.1	25	1.3998	520	3100	0.62	BQs	0.6752	0.4544	0.9091	0.1276	1.0367	0.5637	0.3541	0.5542	0.0721	0.6263
Representative Subsample	1500	10	0.2	48	1.4991	20	0.1	30	1.4991	420	2600	0.52	BQs	0.669	0.4375	0.9006	0.1256	1.0263	0.5571	0.3426	0.5478	0.0714	0.6191
Representative Subsample	1500	10	0.2	48	1.4991	40	0.2	10	0.7979	620	4100	0.82	BQs	0.6878	0.4881	0.9259	0.1432	1.0691	0.5768	0.3772	0.5671	0.0803	0.6473
Representative Subsample	1500	10	0.2	48	1.4991	40	0.2	15	1.0908	420	3100	0.62	BQs	0.6752	0.4544	0.9091	0.1503	1.0593	0.5637	0.3541	0.5542	0.085	0.6391
Representative Subsample	1500	10	0.2	48	1.4991	40	0.2	20	1.2711	220	2100	0.42	BQs	0.6636	0.4152	0.8934	0.1469	1.0403	0.5512	0.3232	0.5419	0.0829	0.6249
Representative Subsample	1500	10	0.2	48	1.4991	40	0.2	25	1.3998	20	1100	0.22	BQs	0.654	0.3497	0.8804	0.1294	1.0099	0.5416	0.2651	0.5325	0.0712	0.6037
Representative Subsample	1500	10	0.2	48	1.4991	60	0.3	10	0.7979	420	3600	0.72	BQs	0.6815	0.4712	0.9175	0.1622	1.0797	0.5702	0.3656	0.5606	0.0913	0.6519
Representative Subsample	1500	10	0.2	48	1.4991	60	0.3	15	1.0908	120	2100	0.42	BQs	0.6636	0.4152	0.8934	0.1662	1.0596	0.5512	0.3232	0.5419	0.0939	0.6358
Representative Subsample	1500	10	0.2	48	1.4991	80	0.4	10	0.7979	220	3100	0.62	BQs	0.6752	0.4544	0.9091	0.1796	1.0886	0.5637	0.3541	0.5542	0.1015	0.6557
Representative Subsample	1500	10	0.2	48	1.4991	100	0.5	10	0.7979	20	2600	0.52	BQs	0.669	0.4375	0.9006	0.1952	1.0958	0.5571	0.3426	0.5478	0.1109	0.6586
Representative Subsample	1500	10	0.2	56	1.5795	0	0	0	0	940	4700	0.94	BQs	0.6953	0.5083	0.9361	0.1025	1.0386	0.5846	0.391	0.5748	0.0572	0.632
Representative Subsample	1500	10	0.2	56	1.5795	20	0.1	10	0.7979	740	4200	0.84	BQs	0.689	0.4914	0.9276	0.1242	1.0518	0.5781	0.3795	0.5683	0.0696	0.6379
Representative Subsample	1500	10	0.2	56	1.5795	20	0.1	15	1.0908	640	3700	0.74	BQs	0.6827	0.4746	0.9192	0.1288	1.048	0.5715	0.368	0.5619	0.0724	0.6343
Representative Subsample	1500	10	0.2	56	1.5795	20	0.1	20	1.2711	540	3200	0.64	BQs	0.6765	0.4578	0.9108	0.1295	1.0402	0.565	0.3564	0.5555	0.0731	0.6286
Representative Subsample	1500	10	0.2	56	1.5795	20	0.1	25	1.3998	440	2700	0.54	BQs	0.6702	0.4409	0.9023	0.1283	1.0307	0.5585	0.3449	0.549	0.0728	0.6219
Representative Subsample	1500	10	0.2	56	1.5795	20	0.1	30	1.4991	340	2200	0.44	BQs	0.6646	0.42	0.8948	0.1249	1.0197	0.5524	0.3275	0.5431	0.0707	0.6137
Representative Subsample	1500	10	0.2	56	1.5795	40	0.2	10	0.7979	540	3700	0.74	BQs	0.6827	0.4746	0.9192	0.1441	1.0633	0.5715	0.368	0.5619	0.081	0.6429
Representative Subsample	1500	10	0.2	56	1.5795	40	0.2	15	1.0908	340	2700	0.54	BQs	0.6702	0.4409	0.9023	0.1503	1.0527	0.5585	0.3449	0.549	0.0853	0.6343
Representative Subsample	1500	10	0.2	56	1.5795	40	0.2	20	1.2711	140	1700	0.34	BQs	0.6595	0.3963	0.8879	0.1442	1.0321	0.5466	0.3061	0.5374	0.0808	0.6183
Representative Subsample	1500	10	0.2	56	1.5795	60	0.3	10	0.7979	340	3200	0.64	BQs	0.6765	0.4578	0.9108	0.1623	1.073	0.565	0.3564	0.5555	0.0917	0.6471
Representative Subsample	1500	10	0.2	56	1.5795	60	0.3	15	1.0908	40	1700	0.34	BQs	0.6595	0.3963	0.8879	0.1627	1.0506	0.5466	0.3061	0.5374	0.0912	0.6286
Representative Subsample	1500	10	0.2	56	1.5795	80	0.4	10	0.7979	140	2700	0.54	BQs	0.6702	0.4409	0.9023	0.1788	1.0811	0.5585	0.3449	0.549	0.1014	0.6505
Representative Subsample	1500	10	0.2	64	1.6468	0	0	0	0	860	4300	0.86	BQs	0.6903	0.4948	0.9293	0.1041	1.0334	0.5794	0.3818	0.5696	0.0582	0.6279
Representative Subsample	1500	10	0.2	64	1.6468	20	0.1	10	0.7979	660	3800	0.76	BQs	0.684	0.478	0.9209	0.1249	1.0457	0.5729	0.3703	0.5632	0.0702	0.6334
Representative Subsample	1500	10	0.2	64	1.6468	20	0.1	15	1.0908	560	3300	0.66	BQs	0.6777	0.4611	0.9124	0.1291	1.0415	0.5663	0.3587	0.5568	0.0728	0.6296
Representative Subsample	1500	10	0.2	64	1.6468	20	0.1	20	1.2711	460	2800	0.56	BQs	0.6715	0.4443	0.904	0.1295	1.0335	0.5598	0.3472	0.5503	0.0734	0.6237
Representative Subsample	1500	10	0.2	64	1.6468	20	0.1	25	1.3998	360	2300	0.46	BQs	0.6656	0.4247	0.8962	0.1273	1.0234	0.5535	0.3317	0.5442	0.0721	0.6163
Representative Subsample	1500	10	0.2	64	1.6468	20	0.1	30	1.4991	260	1800	0.36	BQs	0.6605	0.401	0.8892	0.1227	1.012	0.5478	0.3104	0.5385	0.0689	0.6075
Representative Subsample	1500	10	0.2	64	1.6468	40	0.2	10	0.7979	460	3300	0.66	BQs	0.6777	0.4611	0.9124	0.144	1.0564	0.5663	0.3587	0.5568	0.0812	0.638
Representative Subsample	1500	10	0.2	64	1.6468	40	0.2	15	1.0908	260	2300	0.46	BQs	0.6656	0.4247	0.8962	0.1485	1.0446	0.5535	0.3317	0.5442	0.0841	0.6283
Representative Subsample	1500	10	0.2	64	1.6468	40	0.2	20	1.2711	60	1300	0.26	BQs	0.6557	0.3682	0.8828	0.1372	1.02	0.543	0.2814	0.5338	0.0761	0.6099
Representative Subsample	1500	10	0.2	64	1.6468	60	0.3	10	0.7979	260	2800	0.56	BQs	0.6715	0.4443	0.904	0.1613	1.0653	0.5598	0.3472	0.5503	0.0915	0.6418
Representative Subsample	1500	10	0.2	64	1.6468	80	0.4	10	0.7979	60	2300	0.46	BQs	0.6656	0.4247	0.8962	0.1759	1.072	0.5535	0.3317	0.5442	0.0996	0.6438
Representative Subsample	1500	20	0.4	16	0.7979	20	0.1	15	1.0908	880	4900	0.98	BQs	0.6978	0.515	0.9394	0.1408	1.0802	0.5873	0.3956	0.5774	0.0785	0.6558
Representative Subsample	1500	20	0.4	16	0.7979	20	0.1	20	1.2711	780	4400	0.88	BQs	0.6915	0.4982	0.931	0.1419	1.0729	0.5807	0.3841	0.5709	0.0794	0.6503
Representative Subsample	1500	20	0.4	16	0.7979	20	0.1	25	1.3998	680	3900	0.78	BQs	0.6852	0.4813	0.9226	0.1411	1.0637	0.5742	0.3726	0.5645	0.0792	0.6437
Representative Subsample	1500	20	0.4	16	0.7979	20	0.1	30	1.4991	580	3400	0.68	BQs	0.679	0.4645	0.9141	0.1391	1.0532	0.5676	0.361	0.558	0.0784	0.6365
Representative Subsample	1500	20	0.4	16	0.7979	40	0.2	10	0.7979	780	4900	0.98	BQs	0.6978	0.515	0.9394	0.1574	1.0969	0.5873	0.3956	0.5774	0.0877	0.6651
Representative Subsample	1500	20	0.4	16	0.7979	40	0.2	15	1.0908	580	3900	0.78	BQs	0.6852	0.4813	0.9226	0.1651	1.0877	0.5742	0.3726	0.5645	0.0927	0.6572
Representative Subsample	1500	20	0.4	16	0.7979	40	0.2	20	1.2711	380	2900	0.58	BQs	0.6727	0.4477	0.9057	0.1639	1.0696	0.5611	0.3495	0.5516	0.0928	0.6444
Representative Subsample	1500	20	0.4	16	0.7979	40	0.2	25	1.3998	180	1900	0.38	BQs	0.6615	0.4057	0.8906	0.1552	1.0458	0.5489	0.3147	0.5397	0.0873	0.627
Representative Subsample	1500	20	0.4	16	0.7979	60	0.3	10	0.7979	580	4400	0.88	BQs	0.6915	0.4982	0.931	0.1777	1.1086	0.5807	0.3841	0.5709	0.0994	0.6703
Representative Subsample	1500	20	0.4	16	0.7979	60	0.3	15	1.0908	280	2900	0.58	BQs	0.6727	0.4477	0.9057	0.1848	1.0904	0.5611	0.3495	0.5516	0.1046	0.6563
Representative Subsample	1500	20	0.4	16	0.7979	80	0.4	10	0.7979	380	3900	0.78	BQs	0.6852	0.4813	0.9226	0.1962	1.1187	0.5742	0.3726	0.5645	0.1101	0.6746
Representative Subsample	1500	20	0.4	16	0.7979	100	0.5	10	0.7979	180	3400	0.68	BQs	0.679	0.4645	0.9141	0.213	1.1271	0.5676	0.361	0.558	0.1201	0.6781
Representative Subsample	1500	20	0.4	24	1.0908	20	0.1	10	0.7979	820	4600	0.92	BQs	0.694	0.5049	0.9344	0.1664	1.1008	0.5833	0.3887	0.5735	0.0929	0.6664
Representative Subsample	1500	20	0.4	24	1.0908	20	0.1	15	1.0908	720	4100	0.82	BQs	0.6878	0.4881	0.9259	0.17	1.0959	0.5768	0.3772	0.5671	0.0953	0.6623
Representative Subsample	1500	20	0.4	24	1.0908	20	0.1	20	1.2711	620	3600	0.72	BQs	0.6815	0.4712	0.9175	0.1695	1.087	0.5702	0.3656	0.5606	0.0954	0.656
Representative Subsample	1500	20	0.4	24	1.0908	20	0.1	25	1.3998	520	3100	0.62	BQs	0.6752	0.4544	0.9091	0.1672	1.0763	0.5637	0.3541	0.5542	0.0945	0.6487
Representative Subsample	1500	20	0.4	24	1.0908	20	0.1	30	1.4991	420	2600	0.52	BQs	0.669	0.4375	0.9006	0.1638	1.0644	0.5571	0.3426	0.5478	0.093	0.6408
Representative Subsample	1500	20	0.4	24	1.0908	40	0.2	10	0.7979	620	4100	0.82	BQs	0.6878	0.4881	0.9259	0.1857	1.1116	0.5768	0.3772	0.5671	0.1041	0.6712
Representative Subsample	1500	20	0.4	24	1.0908	40	0.2	15	1.0908	420	3100	0.62	BQs	0.6752	0.4544	0.9091	0.1899	1.0989	0.5637	0.3541	0.5542	0.1073	0.6615
Representative Subsample	1500	20	0.4	24	1.0908	40	0.2	20	1.2711	220	2100	0.42	BQs	0.6636	0.4152	0.8934	0.1831	1.0765	0.5512	0.3232	0.5419	0.1034	0.6453
Representative Subsample	1500	20	0.4	24	1.0908	40	0.2	25	1.3998	20	1100	0.22	BQs	0.654	0.3497	0.8804	0.1599	1.0404	0.5416	0.2651	0.5325	0.088	0.6204
Representative Subsample	1500	20	0.4	24	1.0908	60	0.3	10	0.7979	420	3600	0.72	BQs	0.6815	0.4712	0.9175	0.2033	1.1208	0.5702	0.3656	0.5606	0.1144	0.6751
Representative Subsample	1500	20	0.4	24	1.0908	60	0.3	15	1.0908	120	2100	0.42	BQs	0.6636	0.4152	0.8934	0.2024	1.0958	0.5512	0.3232	0.5419	0.1143	0.6562
Representative Subsample	1500	20	0.4	24	1.0908	80	0.4	10	0.7979	220	3100	0.62	BQs	0.6752	0.4544	0.9091	0.2192	1.1282	0.5637	0.3541	0.5542	0.1239	0.6781
Representative Subsample	1500	20	0.4	24	1.0908	100	0.5	10	0.7979	20	2600	0.52	BQs	0.669	0.4375	0.9006	0.2333	1.134	0.5571	0.3426	0.5478	0.1325	0.6803
Representative Subsample	1500	20	0.4	32	1.2711	0	0	0	0	860	4300	0.86	BQs	0.6903	0.4948	0.9293	0.1606	1.0899	0.5794	0.3818	0.5696	0.0899	0.6595
Representative Subsample	1500	20	0.4	32	1.2711	20	0.1	10	0.7979	660	3800	0.76	BQs	0.684	0.478	0.9209	0.1795	1.1004	0.5729	0.3703	0.5632	0.1009	0.6641
Representative Subsample	1500	20	0.4	32	1.2711	20	0.1	15	1.0908	560	3300	0.66	BQs	0.6777	0.4611	0.9124	0.1818	1.0943	0.5663	0.3587	0.5568	0.1026	0.6594
Representative Subsample	1500	20	0.4	32	1.2711	20	0.1	20	1.2711	460	2800	0.56	BQs	0.6715	0.4443	0.904	0.1803	1.0843	0.5598	0.3472	0.5503	0.1022	0.6525
Representative Subsample	1500	20	0.4	32	1.2711	20	0.1	25	1.3998	360	2300	0.46	BQs	0.6656	0.4247	0.8962	0.1758	1.072	0.5535	0.3317	0.5442	0.0996	0.6438
Representative Subsample	1500	20	0.4	32	1.2711	20	0.1	30	1.4991	260	1800	0.36	BQs	0.6605	0.401	0.8892	0.1686	1.0578	0.5478	0.3104	0.5385	0.0947	0.6332
Representative Subsample	1500	20	0.4	32	1.2711	40	0.2	10	0.7979	460	3300	0.66	BQs	0.6777	0.4611	0.9124	0.1967	1.1091	0.5663	0.3587	0.5568	0.111	0.6678
Representative Subsample	1500	20	0.4	32	1.2711	40	0.2	15	1.0908	260	2300	0.46	BQs	0.6656	0.4247	0.8962	0.197	1.0932	0.5535	0.3317	0.5442	0.1116	0.6558
Representative Subsample	1500	20	0.4	32	1.2711	40	0.2	20	1.2711	60	1300	0.26	BQs	0.6557	0.3682	0.8828	0.1793	1.0621	0.543	0.2814	0.5338	0.0994	0.6332
Representative Subsample	1500	20	0.4	32	1.2711	60	0.3	10	0.7979	260	2800	0.56	BQs	0.6715	0.4443	0.904	0.2121	1.1161	0.5598	0.3472	0.5503	0.1203	0.6706
Representative Subsample	1500	20	0.4	32	1.2711	80	0.4	10	0.7979	60	2300	0.46	BQs	0.6656	0.4247	0.8962	0.2244	1.1206	0.5535	0.3317	0.5442	0.1272	0.6714
Representative Subsample	1500	20	0.4	40	1.3998	0	0	0	0	700	3500	0.7	BQs	0.6802	0.4679	0.9158	0.1673	1.0831	0.5689	0.3633	0.5593	0.0942	0.6536
Representative Subsample	1500	20	0.4	40	1.3998	20	0.1	10	0.7979	500	3000	0.6	BQs	0.674	0.451	0.9074	0.1842	1.0916	0.5624	0.3518	0.5529	0.1042	0.6571
Representative Subsample	1500	20	0.4	40	1.3998	20	0.1	15	1.0908	400	2500	0.5	BQs	0.6677	0.4342	0.8989	0.1855	1.0844	0.5558	0.3403	0.5465	0.1054	0.6519
Representative Subsample	1500	20	0.4	40	1.3998	20	0.1	20	1.2711	300	2000	0.4	BQs	0.6626	0.4105	0.892	0.1801	1.0721	0.5501	0.3189	0.5408	0.1015	0.6423
Representative Subsample	1500	20	0.4	40	1.3998	20	0.1	25	1.3998	200	1500	0.3	BQs	0.6574	0.3868	0.8851	0.1728	1.0579	0.5443	0.2976	0.5352	0.0965	0.6316
Representative Subsample	1500	20	0.4	40	1.3998	20	0.1	30	1.4991	100	1000	0.2	BQs	0.6531	0.3404	0.8793	0.1543	1.0336	0.5409	0.257	0.5318	0.0845	0.6163
Representative Subsample	1500	20	0.4	40	1.3998	40	0.2	10	0.7979	300	2500	0.5	BQs	0.6677	0.4342	0.8989	0.1995	1.0984	0.5558	0.3403	0.5465	0.1134	0.6599
Representative Subsample	1500	20	0.4	40	1.3998	40	0.2	15	1.0908	100	1500	0.3	BQs	0.6574	0.3868	0.8851	0.1921	1.0772	0.5443	0.2976	0.5352	0.1073	0.6424
Representative Subsample	1500	20	0.4	40	1.3998	60	0.3	10	0.7979	100	2000	0.4	BQs	0.6626	0.4105	0.892	0.2095	1.1015	0.5501	0.3189	0.5408	0.1181	0.6589
Representative Subsample	1500	20	0.4	48	1.4991	0	0	0	0	540	2700	0.54	BQs	0.6702	0.4409	0.9023	0.1688	1.0711	0.5585	0.3449	0.549	0.0958	0.6448
Representative Subsample	1500	20	0.4	48	1.4991	20	0.1	10	0.7979	340	2200	0.44	BQs	0.6646	0.42	0.8948	0.1822	1.077	0.5524	0.3275	0.5431	0.1031	0.6461
Representative Subsample	1500	20	0.4	48	1.4991	20	0.1	15	1.0908	240	1700	0.34	BQs	0.6595	0.3963	0.8879	0.1793	1.0672	0.5466	0.3061	0.5374	0.1005	0.6379
Representative Subsample	1500	20	0.4	48	1.4991	20	0.1	20	1.2711	140	1200	0.24	BQs	0.6548	0.3589	0.8816	0.1666	1.0482	0.5423	0.2733	0.5331	0.092	0.6251
Representative Subsample	1500	20	0.4	48	1.4991	20	0.1	25	1.3998	40	700	0.14	BQs	0.6515	0.3047	0.8771	0.1439	1.0209	0.5388	0.2435	0.5297	0.0834	0.6131
Representative Subsample	1500	20	0.4	48	1.4991	40	0.2	10	0.7979	140	1700	0.34	BQs	0.6595	0.3963	0.8879	0.1921	1.0799	0.5466	0.3061	0.5374	0.1077	0.6451
Representative Subsample	1500	20	0.4	56	1.5795	0	0	0	0	380	1900	0.38	BQs	0.6615	0.4057	0.8906	0.1637	1.0543	0.5489	0.3147	0.5397	0.0921	0.6318
Representative Subsample	1500	20	0.4	56	1.5795	20	0.1	10	0.7979	180	1400	0.28	BQs	0.6565	0.3775	0.8839	0.1715	1.0554	0.5436	0.2895	0.5345	0.0954	0.6299
Representative Subsample	1500	20	0.4	56	1.5795	20	0.1	15	1.0908	80	900	0.18	BQs	0.6526	0.3285	0.8785	0.1554	1.0339	0.5402	0.2525	0.5311	0.0867	0.6177
Representative Subsample	1500	20	0.4	64	1.6468	0	0	0	0	220	1100	0.22	BQs	0.654	0.3497	0.8804	0.1471	1.0275	0.5416	0.2651	0.5325	0.0809	0.6134
Representative Subsample	1500	20	0.4	64	1.6468	20	0.1	10	0.7979	20	600	0.12	BQs	0.6509	0.2927	0.8763	0.138	1.0144	0.5381	0.239	0.529	0.0818	0.6108
Representative Subsample	1500	30	0.6	16	0.7979	20	0.1	10	0.7979	820	4600	0.92	BQs	0.694	0.5049	0.9344	0.1801	1.1144	0.5833	0.3887	0.5735	0.1006	0.6741
Representative Subsample	1500	30	0.6	16	0.7979	20	0.1	15	1.0908	720	4100	0.82	BQs	0.6878	0.4881	0.9259	0.1832	1.1091	0.5768	0.3772	0.5671	0.1027	0.6698
Representative Subsample	1500	30	0.6	16	0.7979	20	0.1	20	1.2711	620	3600	0.72	BQs	0.6815	0.4712	0.9175	0.1823	1.0998	0.5702	0.3656	0.5606	0.1026	0.6632
Representative Subsample	1500	30	0.6	16	0.7979	20	0.1	25	1.3998	520	3100	0.62	BQs	0.6752	0.4544	0.9091	0.1795	1.0886	0.5637	0.3541	0.5542	0.1015	0.6557
Representative Subsample	1500	30	0.6	16	0.7979	20	0.1	30	1.4991	420	2600	0.52	BQs	0.669	0.4375	0.9006	0.1756	1.0763	0.5571	0.3426	0.5478	0.0997	0.6475
Representative Subsample	1500	30	0.6	16	0.7979	40	0.2	10	0.7979	620	4100	0.82	BQs	0.6878	0.4881	0.9259	0.1989	1.1248	0.5768	0.3772	0.5671	0.1115	0.6786
Representative Subsample	1500	30	0.6	16	0.7979	40	0.2	15	1.0908	420	3100	0.62	BQs	0.6752	0.4544	0.9091	0.2022	1.1112	0.5637	0.3541	0.5542	0.1143	0.6685
Representative Subsample	1500	30	0.6	16	0.7979	40	0.2	20	1.2711	220	2100	0.42	BQs	0.6636	0.4152	0.8934	0.1943	1.0877	0.5512	0.3232	0.5419	0.1097	0.6517
Representative Subsample	1500	30	0.6	16	0.7979	40	0.2	25	1.3998	20	1100	0.22	BQs	0.654	0.3497	0.8804	0.1694	1.0498	0.5416	0.2651	0.5325	0.0932	0.6256
Representative Subsample	1500	30	0.6	16	0.7979	60	0.3	10	0.7979	420	3600	0.72	BQs	0.6815	0.4712	0.9175	0.2161	1.1336	0.5702	0.3656	0.5606	0.1216	0.6822
Representative Subsample	1500	30	0.6	16	0.7979	60	0.3	15	1.0908	120	2100	0.42	BQs	0.6636	0.4152	0.8934	0.2137	1.1071	0.5512	0.3232	0.5419	0.1207	0.6626
Representative Subsample	1500	30	0.6	16	0.7979	80	0.4	10	0.7979	220	3100	0.62	BQs	0.6752	0.4544	0.9091	0.2315	1.1405	0.5637	0.3541	0.5542	0.1309	0.6851
Representative Subsample	1500	30	0.6	16	0.7979	100	0.5	10	0.7979	20	2600	0.52	BQs	0.669	0.4375	0.9006	0.2452	1.1458	0.5571	0.3426	0.5478	0.1393	0.687
Representative Subsample	1500	30	0.6	24	1.0908	0	0	0	0	780	3900	0.78	BQs	0.6852	0.4813	0.9226	0.2011	1.1237	0.5742	0.3726	0.5645	0.1129	0.6774
Representative Subsample	1500	30	0.6	24	1.0908	20	0.1	10	0.7979	580	3400	0.68	BQs	0.679	0.4645	0.9141	0.2178	1.1319	0.5676	0.361	0.558	0.1228	0.6808
Representative Subsample	1500	30	0.6	24	1.0908	20	0.1	15	1.0908	480	2900	0.58	BQs	0.6727	0.4477	0.9057	0.2182	1.1239	0.5611	0.3495	0.5516	0.1236	0.6752
Representative Subsample	1500	30	0.6	24	1.0908	20	0.1	20	1.2711	380	2400	0.48	BQs	0.6667	0.4294	0.8976	0.2143	1.1119	0.5547	0.336	0.5453	0.1216	0.667
Representative Subsample	1500	30	0.6	24	1.0908	20	0.1	25	1.3998	280	1900	0.38	BQs	0.6615	0.4057	0.8906	0.2058	1.0964	0.5489	0.3147	0.5397	0.1158	0.6555
Representative Subsample	1500	30	0.6	24	1.0908	20	0.1	30	1.4991	180	1400	0.28	BQs	0.6565	0.3775	0.8839	0.1939	1.0778	0.5436	0.2895	0.5345	0.1079	0.6423
Representative Subsample	1500	30	0.6	24	1.0908	40	0.2	10	0.7979	380	2900	0.58	BQs	0.6727	0.4477	0.9057	0.2327	1.1384	0.5611	0.3495	0.5516	0.1318	0.6834
Representative Subsample	1500	30	0.6	24	1.0908	40	0.2	15	1.0908	180	1900	0.38	BQs	0.6615	0.4057	0.8906	0.2261	1.1167	0.5489	0.3147	0.5397	0.1272	0.6669
Representative Subsample	1500	30	0.6	24	1.0908	60	0.3	10	0.7979	180	2400	0.48	BQs	0.6667	0.4294	0.8976	0.2451	1.1426	0.5547	0.336	0.5453	0.1391	0.6844
Representative Subsample	1500	30	0.6	32	1.2711	0	0	0	0	540	2700	0.54	BQs	0.6702	0.4409	0.9023	0.2147	1.117	0.5585	0.3449	0.549	0.1218	0.6709
Representative Subsample	1500	30	0.6	32	1.2711	20	0.1	10	0.7979	340	2200	0.44	BQs	0.6646	0.42	0.8948	0.2259	1.1207	0.5524	0.3275	0.5431	0.1278	0.6709
Representative Subsample	1500	30	0.6	32	1.2711	20	0.1	15	1.0908	240	1700	0.34	BQs	0.6595	0.3963	0.8879	0.2206	1.1084	0.5466	0.3061	0.5374	0.1236	0.661
Representative Subsample	1500	30	0.6	32	1.2711	20	0.1	20	1.2711	140	1200	0.24	BQs	0.6548	0.3589	0.8816	0.2039	1.0855	0.5423	0.2733	0.5331	0.1126	0.6457
Representative Subsample	1500	30	0.6	32	1.2711	20	0.1	25	1.3998	40	700	0.14	BQs	0.6515	0.3047	0.8771	0.1756	1.0527	0.5388	0.2435	0.5297	0.1018	0.6315
Representative Subsample	1500	30	0.6	32	1.2711	40	0.2	10	0.7979	140	1700	0.34	BQs	0.6595	0.3963	0.8879	0.2333	1.1212	0.5466	0.3061	0.5374	0.1308	0.6682
Representative Subsample	1500	30	0.6	40	1.3998	0	0	0	0	300	1500	0.3	BQs	0.6574	0.3868	0.8851	0.2074	1.0925	0.5443	0.2976	0.5352	0.1158	0.6509
Representative Subsample	1500	30	0.6	40	1.3998	20	0.1	10	0.7979	100	1000	0.2	BQs	0.6531	0.3404	0.8793	0.1999	1.0792	0.5409	0.257	0.5318	0.1095	0.6413
Representative Subsample	1500	30	0.6	40	1.3998	20	0.1	15	1.0908	0	500	0.1	BQs	0.6504	0.2808	0.8756	0.1702	1.0458	0.5374	0.2345	0.5283	0.1031	0.6314
Representative Subsample	1500	30	0.6	48	1.4991	0	0	0	0	60	300	0.06	BQs	0.6498	0.2142	0.8748	0.123	0.9979	0.5368	0.203	0.5278	0.0846	0.6123
Representative Subsample	1500	40	0.8	16	0.7979	0	0	0	0	860	4300	0.86	BQs	0.6903	0.4948	0.9293	0.2017	1.131	0.5794	0.3818	0.5696	0.1129	0.6825
Representative Subsample	1500	40	0.8	16	0.7979	20	0.1	10	0.7979	660	3800	0.76	BQs	0.684	0.478	0.9209	0.2191	1.14	0.5729	0.3703	0.5632	0.1232	0.6863
Representative Subsample	1500	40	0.8	16	0.7979	20	0.1	15	1.0908	560	3300	0.66	BQs	0.6777	0.4611	0.9124	0.22	1.1325	0.5663	0.3587	0.5568	0.1242	0.6809
Representative Subsample	1500	40	0.8	16	0.7979	20	0.1	20	1.2711	460	2800	0.56	BQs	0.6715	0.4443	0.904	0.2171	1.1211	0.5598	0.3472	0.5503	0.1231	0.6734
Representative Subsample	1500	40	0.8	16	0.7979	20	0.1	25	1.3998	360	2300	0.46	BQs	0.6656	0.4247	0.8962	0.211	1.1072	0.5535	0.3317	0.5442	0.1196	0.6638
Representative Subsample	1500	40	0.8	16	0.7979	20	0.1	30	1.4991	260	1800	0.36	BQs	0.6605	0.401	0.8892	0.2018	1.0911	0.5478	0.3104	0.5385	0.1133	0.6519
Representative Subsample	1500	40	0.8	16	0.7979	40	0.2	10	0.7979	460	3300	0.66	BQs	0.6777	0.4611	0.9124	0.2349	1.1474	0.5663	0.3587	0.5568	0.1326	0.6893
Representative Subsample	1500	40	0.8	16	0.7979	40	0.2	15	1.0908	260	2300	0.46	BQs	0.6656	0.4247	0.8962	0.2322	1.1284	0.5535	0.3317	0.5442	0.1316	0.6758
Representative Subsample	1500	40	0.8	16	0.7979	40	0.2	20	1.2711	60	1300	0.26	BQs	0.6557	0.3682	0.8828	0.2098	1.0926	0.543	0.2814	0.5338	0.1163	0.6501
Representative Subsample	1500	40	0.8	16	0.7979	60	0.3	10	0.7979	260	2800	0.56	BQs	0.6715	0.4443	0.904	0.249	1.153	0.5598	0.3472	0.5503	0.1411	0.6915
Representative Subsample	1500	40	0.8	16	0.7979	80	0.4	10	0.7979	60	2300	0.46	BQs	0.6656	0.4247	0.8962	0.2596	1.1558	0.5535	0.3317	0.5442	0.1471	0.6913
Representative Subsample	1500	40	0.8	24	1.0908	0	0	0	0	540	2700	0.54	BQs	0.6702	0.4409	0.9023	0.2457	1.148	0.5585	0.3449	0.549	0.1394	0.6884
Representative Subsample	1500	40	0.8	24	1.0908	20	0.1	10	0.7979	340	2200	0.44	BQs	0.6646	0.42	0.8948	0.2554	1.1502	0.5524	0.3275	0.5431	0.1445	0.6875
Representative Subsample	1500	40	0.8	24	1.0908	20	0.1	15	1.0908	240	1700	0.34	BQs	0.6595	0.3963	0.8879	0.2484	1.1362	0.5466	0.3061	0.5374	0.1392	0.6766
Representative Subsample	1500	40	0.8	24	1.0908	20	0.1	20	1.2711	140	1200	0.24	BQs	0.6548	0.3589	0.8816	0.2291	1.1107	0.5423	0.2733	0.5331	0.1265	0.6597
Representative Subsample	1500	40	0.8	24	1.0908	20	0.1	25	1.3998	40	700	0.14	BQs	0.6515	0.3047	0.8771	0.197	1.074	0.5388	0.2435	0.5297	0.1142	0.6439
Representative Subsample	1500	40	0.8	24	1.0908	40	0.2	10	0.7979	140	1700	0.34	BQs	0.6595	0.3963	0.8879	0.2612	1.149	0.5466	0.3061	0.5374	0.1464	0.6838
Representative Subsample	1500	40	0.8	32	1.2711	0	0	0	0	220	1100	0.22	BQs	0.654	0.3497	0.8804	0.227	1.1075	0.5416	0.2651	0.5325	0.1249	0.6573
Representative Subsample	1500	40	0.8	32	1.2711	20	0.1	10	0.7979	20	600	0.12	BQs	0.6509	0.2927	0.8763	0.205	1.0813	0.5381	0.239	0.529	0.1214	0.6504
Representative Subsample	1500	50	1	16	0.7979	0	0	0	0	700	3500	0.7	DPQs & BQs	0.6942	0.4813	0.9346	0.2452	1.1798	0.5835	0.384	0.5737	0.1419	0.7156
Representative Subsample	1500	50	1	16	0.7979	0	0	0	0	700	3500	0.7	BQs	0.6802	0.4679	0.9158	0.2383	1.1542	0.5689	0.3633	0.5593	0.1343	0.6936
Representative Subsample	1500	50	1	16	0.7979	20	0.1	10	0.7979	500	3000	0.6	DPQs & BQs	0.6875	0.4668	0.9256	0.2616	1.1872	0.5764	0.3745	0.5667	0.1522	0.7189
Representative Subsample	1500	50	1	16	0.7979	20	0.1	10	0.7979	500	3000	0.6	BQs	0.674	0.451	0.9074	0.2527	1.1601	0.5624	0.3518	0.5529	0.143	0.6959
Representative Subsample	1500	50	1	16	0.7979	20	0.1	15	1.0908	400	2500	0.5	DPQs & BQs	0.6808	0.4524	0.9166	0.262	1.1786	0.5693	0.365	0.5597	0.1533	0.713
Representative Subsample	1500	50	1	16	0.7979	20	0.1	15	1.0908	400	2500	0.5	BQs	0.6677	0.4342	0.8989	0.2514	1.1504	0.5558	0.3403	0.5465	0.1429	0.6894
Representative Subsample	1500	50	1	16	0.7979	20	0.1	20	1.2711	300	2000	0.4	DPQs & BQs	0.6741	0.4346	0.9075	0.2567	1.1642	0.5618	0.3486	0.5523	0.1494	0.7017
Representative Subsample	1500	50	1	16	0.7979	20	0.1	20	1.2711	300	2000	0.4	BQs	0.6626	0.4105	0.892	0.2424	1.1344	0.5501	0.3189	0.5408	0.1366	0.6775
Representative Subsample	1500	50	1	16	0.7979	20	0.1	25	1.3998	200	1500	0.3	DPQs & BQs	0.6673	0.4168	0.8984	0.2496	1.148	0.5543	0.3323	0.545	0.1443	0.6893
Representative Subsample	1500	50	1	16	0.7979	20	0.1	25	1.3998	200	1500	0.3	BQs	0.6574	0.3868	0.8851	0.2316	1.1167	0.5443	0.2976	0.5352	0.1293	0.6644
Representative Subsample	1500	50	1	16	0.7979	20	0.1	30	1.4991	100	1000	0.2	DPQs & BQs	0.6607	0.3867	0.8895	0.234	1.1235	0.5478	0.3106	0.5385	0.1363	0.6749
Representative Subsample	1500	50	1	16	0.7979	20	0.1	30	1.4991	100	1000	0.2	BQs	0.6531	0.3404	0.8793	0.206	1.0853	0.5409	0.257	0.5318	0.1128	0.6446
Representative Subsample	1500	50	1	16	0.7979	40	0.2	10	0.7979	300	2500	0.5	DPQs & BQs	0.6808	0.4524	0.9166	0.2766	1.1932	0.5693	0.365	0.5597	0.1619	0.7215
Representative Subsample	1500	50	1	16	0.7979	40	0.2	10	0.7979	300	2500	0.5	BQs	0.6677	0.4342	0.8989	0.2654	1.1644	0.5558	0.3403	0.5465	0.1509	0.6974
Representative Subsample	1500	50	1	16	0.7979	40	0.2	15	1.0908	100	1500	0.3	DPQs & BQs	0.6673	0.4168	0.8984	0.2704	1.1688	0.5543	0.3323	0.545	0.1564	0.7013
Representative Subsample	1500	50	1	16	0.7979	40	0.2	15	1.0908	100	1500	0.3	BQs	0.6574	0.3868	0.8851	0.2509	1.136	0.5443	0.2976	0.5352	0.1401	0.6752
Representative Subsample	1500	50	1	16	0.7979	60	0.3	10	0.7979	100	2000	0.4	DPQs & BQs	0.6741	0.4346	0.9075	0.2878	1.1953	0.5618	0.3486	0.5523	0.1675	0.7198
Representative Subsample	1500	50	1	16	0.7979	60	0.3	10	0.7979	100	2000	0.4	BQs	0.6626	0.4105	0.892	0.2718	1.1639	0.5501	0.3189	0.5408	0.1532	0.694
Representative Subsample	1500	50	1	24	1.0908	0	0	0	0	300	1500	0.3	DPQs & BQs	0.6673	0.4168	0.8984	0.2903	1.1887	0.5543	0.3323	0.545	0.1679	0.7129
Representative Subsample	1500	50	1	24	1.0908	0	0	0	0	300	1500	0.3	BQs	0.6574	0.3868	0.8851	0.2694	1.1545	0.5443	0.2976	0.5352	0.1504	0.6855
Representative Subsample	1500	50	1	24	1.0908	20	0.1	10	0.7979	100	1000	0.2	DPQs & BQs	0.6607	0.3867	0.8895	0.289	1.1785	0.5478	0.3106	0.5385	0.1684	0.7069
Representative Subsample	1500	50	1	24	1.0908	20	0.1	10	0.7979	100	1000	0.2	BQs	0.6531	0.3404	0.8793	0.2544	1.1337	0.5409	0.257	0.5318	0.1394	0.6711
Representative Subsample	1500	50	1	24	1.0908	20	0.1	15	1.0908	0	500	0.1	DPQs & BQs	0.6549	0.3541	0.8817	0.2713	1.1529	0.541	0.2978	0.5319	0.1655	0.6974
Representative Subsample	1500	50	1	24	1.0908	20	0.1	15	1.0908	0	500	0.1	BQs	0.6504	0.2808	0.8756	0.2151	1.0908	0.5374	0.2345	0.5283	0.1303	0.6587
Representative Subsample	2000	0	0	0	0	40	0.2	30	1.4991	800	5000	1	BQs	0.699	0.5184	0.9411	0.0992	1.0404	0.5886	0.3979	0.5786	0.0553	0.6339
Representative Subsample	2000	0	0	0	0	60	0.3	25	1.3998	500	4000	0.8	BQs	0.6865	0.4847	0.9243	0.13	1.0542	0.5755	0.3749	0.5658	0.0729	0.6387
Representative Subsample	2000	0	0	0	0	60	0.3	30	1.4991	200	2500	0.5	BQs	0.6677	0.4342	0.8989	0.1247	1.0236	0.5558	0.3403	0.5465	0.0709	0.6173
Representative Subsample	2000	0	0	0	0	80	0.4	20	1.2711	400	4000	0.8	BQs	0.6865	0.4847	0.9243	0.1573	1.0816	0.5755	0.3749	0.5658	0.0883	0.6541
Representative Subsample	2000	0	0	0	0	80	0.4	25	1.3998	0	2000	0.4	BQs	0.6626	0.4105	0.892	0.1467	1.0388	0.5501	0.3189	0.5408	0.0827	0.6235
Representative Subsample	2000	0	0	0	0	100	0.5	15	1.0908	500	5000	1	BQs	0.699	0.5184	0.9411	0.1805	1.1216	0.5886	0.3979	0.5786	0.1005	0.6792
Representative Subsample	2000	0	0	0	0	100	0.5	20	1.2711	0	2500	0.5	BQs	0.6677	0.4342	0.8989	0.1762	1.0751	0.5558	0.3403	0.5465	0.1002	0.6466
Representative Subsample	2000	0	0	0	0	120	0.6	15	1.0908	200	4000	0.8	BQs	0.6865	0.4847	0.9243	0.2025	1.1268	0.5755	0.3749	0.5658	0.1136	0.6794
Representative Subsample	2000	10	0.2	16	0.7979	40	0.2	30	1.4991	640	4200	0.84	BQs	0.689	0.4914	0.9276	0.1441	1.0718	0.5781	0.3795	0.5683	0.0807	0.6491
Representative Subsample	2000	10	0.2	16	0.7979	60	0.3	20	1.2711	640	4700	0.94	BQs	0.6953	0.5083	0.9361	0.1755	1.1116	0.5846	0.391	0.5748	0.098	0.6728
Representative Subsample	2000	10	0.2	16	0.7979	60	0.3	25	1.3998	340	3200	0.64	BQs	0.6765	0.4578	0.9108	0.1694	1.0801	0.565	0.3564	0.5555	0.0957	0.6511
Representative Subsample	2000	10	0.2	16	0.7979	60	0.3	30	1.4991	40	1700	0.34	BQs	0.6595	0.3963	0.8879	0.1542	1.042	0.5466	0.3061	0.5374	0.0864	0.6238
Representative Subsample	2000	10	0.2	16	0.7979	80	0.4	20	1.2711	240	3200	0.64	BQs	0.6765	0.4578	0.9108	0.1952	1.106	0.565	0.3564	0.5555	0.1103	0.6658
Representative Subsample	2000	10	0.2	16	0.7979	100	0.5	15	1.0908	340	4200	0.84	BQs	0.689	0.4914	0.9276	0.2212	1.1488	0.5781	0.3795	0.5683	0.1239	0.6923
Representative Subsample	2000	10	0.2	16	0.7979	120	0.6	15	1.0908	40	3200	0.64	BQs	0.6765	0.4578	0.9108	0.2379	1.1487	0.565	0.3564	0.5555	0.1344	0.6899
Representative Subsample	2000	10	0.2	16	0.7979	180	0.9	10	0.7979	40	4700	0.94	BQs	0.6953	0.5083	0.9361	0.2848	1.2209	0.5846	0.391	0.5748	0.159	0.7337
Representative Subsample	2000	10	0.2	24	1.0908	40	0.2	25	1.3998	760	4800	0.96	BQs	0.6965	0.5116	0.9377	0.1627	1.1005	0.586	0.3933	0.5761	0.0907	0.6668
Representative Subsample	2000	10	0.2	24	1.0908	40	0.2	30	1.4991	560	3800	0.76	BQs	0.684	0.478	0.9209	0.1581	1.079	0.5729	0.3703	0.5632	0.0888	0.652
Representative Subsample	2000	10	0.2	24	1.0908	60	0.3	20	1.2711	560	4300	0.86	BQs	0.6903	0.4948	0.9293	0.1894	1.1187	0.5794	0.3818	0.5696	0.106	0.6756
Representative Subsample	2000	10	0.2	24	1.0908	60	0.3	25	1.3998	260	2800	0.56	BQs	0.6715	0.4443	0.904	0.181	1.085	0.5598	0.3472	0.5503	0.1026	0.6529
Representative Subsample	2000	10	0.2	24	1.0908	80	0.4	15	1.0908	560	4800	0.96	BQs	0.6965	0.5116	0.9377	0.2138	1.1515	0.586	0.3933	0.5761	0.1192	0.6953
Representative Subsample	2000	10	0.2	24	1.0908	80	0.4	20	1.2711	160	2800	0.56	BQs	0.6715	0.4443	0.904	0.2061	1.1101	0.5598	0.3472	0.5503	0.1168	0.6672
Representative Subsample	2000	10	0.2	24	1.0908	100	0.5	15	1.0908	260	3800	0.76	BQs	0.684	0.478	0.9209	0.233	1.1539	0.5729	0.3703	0.5632	0.1309	0.6941
Representative Subsample	2000	10	0.2	24	1.0908	160	0.8	10	0.7979	160	4800	0.96	BQs	0.6965	0.5116	0.9377	0.2798	1.2175	0.586	0.3933	0.5761	0.156	0.7321
Representative Subsample	2000	10	0.2	32	1.2711	40	0.2	25	1.3998	680	4400	0.88	BQs	0.6915	0.4982	0.931	0.1699	1.1009	0.5807	0.3841	0.5709	0.095	0.666
Representative Subsample	2000	10	0.2	32	1.2711	40	0.2	30	1.4991	480	3400	0.68	BQs	0.679	0.4645	0.9141	0.1643	1.0784	0.5676	0.361	0.558	0.0926	0.6507
Representative Subsample	2000	10	0.2	32	1.2711	60	0.3	20	1.2711	480	3900	0.78	BQs	0.6852	0.4813	0.9226	0.1953	1.1179	0.5742	0.3726	0.5645	0.1097	0.6742
Representative Subsample	2000	10	0.2	32	1.2711	60	0.3	25	1.3998	180	2400	0.48	BQs	0.6667	0.4294	0.8976	0.1848	1.0824	0.5547	0.336	0.5453	0.1049	0.6503
Representative Subsample	2000	10	0.2	32	1.2711	80	0.4	15	1.0908	480	4400	0.88	BQs	0.6915	0.4982	0.931	0.2196	1.1506	0.5807	0.3841	0.5709	0.1229	0.6938
Representative Subsample	2000	10	0.2	32	1.2711	80	0.4	20	1.2711	80	2400	0.48	BQs	0.6667	0.4294	0.8976	0.2091	1.1067	0.5547	0.336	0.5453	0.1187	0.664
Representative Subsample	2000	10	0.2	32	1.2711	100	0.5	15	1.0908	180	3400	0.68	BQs	0.679	0.4645	0.9141	0.2371	1.1513	0.5676	0.361	0.558	0.1337	0.6918
Representative Subsample	2000	10	0.2	32	1.2711	140	0.7	10	0.7979	280	4900	0.98	BQs	0.6978	0.515	0.9394	0.2672	1.2067	0.5873	0.3956	0.5774	0.1489	0.7263
Representative Subsample	2000	10	0.2	32	1.2711	160	0.8	10	0.7979	80	4400	0.88	BQs	0.6915	0.4982	0.931	0.2839	1.2149	0.5807	0.3841	0.5709	0.1588	0.7297
Representative Subsample	2000	10	0.2	40	1.3998	40	0.2	20	1.2711	800	5000	1	BQs	0.699	0.5184	0.9411	0.1768	1.1179	0.5886	0.3979	0.5786	0.0985	0.6771
Representative Subsample	2000	10	0.2	40	1.3998	40	0.2	25	1.3998	600	4000	0.8	BQs	0.6865	0.4847	0.9243	0.1733	1.0975	0.5755	0.3749	0.5658	0.0972	0.663
Representative Subsample	2000	10	0.2	40	1.3998	40	0.2	30	1.4991	400	3000	0.6	BQs	0.674	0.451	0.9074	0.167	1.0743	0.5624	0.3518	0.5529	0.0945	0.6474
Representative Subsample	2000	10	0.2	40	1.3998	60	0.3	15	1.0908	700	5000	1	BQs	0.699	0.5184	0.9411	0.201	1.1421	0.5886	0.3979	0.5786	0.1119	0.6906
Representative Subsample	2000	10	0.2	40	1.3998	60	0.3	20	1.2711	400	3500	0.7	BQs	0.6802	0.4679	0.9158	0.1975	1.1134	0.5689	0.3633	0.5593	0.1113	0.6706
Representative Subsample	2000	10	0.2	40	1.3998	60	0.3	25	1.3998	100	2000	0.4	BQs	0.6626	0.4105	0.892	0.1834	1.0755	0.5501	0.3189	0.5408	0.1034	0.6442
Representative Subsample	2000	10	0.2	40	1.3998	80	0.4	15	1.0908	400	4000	0.8	BQs	0.6865	0.4847	0.9243	0.2217	1.1459	0.5755	0.3749	0.5658	0.1244	0.6901
Representative Subsample	2000	10	0.2	40	1.3998	80	0.4	20	1.2711	0	2000	0.4	BQs	0.6626	0.4105	0.892	0.2066	1.0986	0.5501	0.3189	0.5408	0.1165	0.6573
Representative Subsample	2000	10	0.2	40	1.3998	100	0.5	15	1.0908	100	3000	0.6	BQs	0.674	0.451	0.9074	0.2377	1.1451	0.5624	0.3518	0.5529	0.1345	0.6874
Representative Subsample	2000	10	0.2	40	1.3998	120	0.6	10	0.7979	400	5000	1	BQs	0.699	0.5184	0.9411	0.2511	1.1922	0.5886	0.3979	0.5786	0.1398	0.7185
Representative Subsample	2000	10	0.2	40	1.3998	140	0.7	10	0.7979	200	4500	0.9	BQs	0.6928	0.5015	0.9327	0.2685	1.2012	0.582	0.3864	0.5722	0.1501	0.7223
Representative Subsample	2000	10	0.2	40	1.3998	160	0.8	10	0.7979	0	4000	0.8	BQs	0.6865	0.4847	0.9243	0.2842	1.2084	0.5755	0.3749	0.5658	0.1594	0.7252
Representative Subsample	2000	10	0.2	48	1.4991	40	0.2	20	1.2711	720	4600	0.92	BQs	0.694	0.5049	0.9344	0.1786	1.113	0.5833	0.3887	0.5735	0.0998	0.6733
Representative Subsample	2000	10	0.2	48	1.4991	40	0.2	25	1.3998	520	3600	0.72	BQs	0.6815	0.4712	0.9175	0.1744	1.0919	0.5702	0.3656	0.5606	0.0982	0.6588
Representative Subsample	2000	10	0.2	48	1.4991	40	0.2	30	1.4991	320	2600	0.52	BQs	0.669	0.4375	0.9006	0.1675	1.0682	0.5571	0.3426	0.5478	0.0951	0.6429
Representative Subsample	2000	10	0.2	48	1.4991	60	0.3	15	1.0908	620	4600	0.92	BQs	0.694	0.5049	0.9344	0.2021	1.1365	0.5833	0.3887	0.5735	0.1129	0.6864
Representative Subsample	2000	10	0.2	48	1.4991	60	0.3	20	1.2711	320	3100	0.62	BQs	0.6752	0.4544	0.9091	0.1976	1.1067	0.5637	0.3541	0.5542	0.1117	0.6659
Representative Subsample	2000	10	0.2	48	1.4991	60	0.3	25	1.3998	20	1600	0.32	BQs	0.6584	0.3915	0.8865	0.1799	1.0664	0.5455	0.3019	0.5363	0.1006	0.6369
Representative Subsample	2000	10	0.2	48	1.4991	80	0.4	15	1.0908	320	3600	0.72	BQs	0.6815	0.4712	0.9175	0.2215	1.139	0.5702	0.3656	0.5606	0.1247	0.6853
Representative Subsample	2000	10	0.2	48	1.4991	100	0.5	15	1.0908	20	2600	0.52	BQs	0.669	0.4375	0.9006	0.2361	1.1368	0.5571	0.3426	0.5478	0.1341	0.6819
Representative Subsample	2000	10	0.2	48	1.4991	120	0.6	10	0.7979	320	4600	0.92	BQs	0.694	0.5049	0.9344	0.251	1.1854	0.5833	0.3887	0.5735	0.1402	0.7137
Representative Subsample	2000	10	0.2	48	1.4991	140	0.7	10	0.7979	120	4100	0.82	BQs	0.6878	0.4881	0.9259	0.2675	1.1934	0.5768	0.3772	0.5671	0.15	0.717
Representative Subsample	2000	10	0.2	56	1.5795	20	0.1	30	1.4991	840	4700	0.94	BQs	0.6953	0.5083	0.9361	0.1512	1.0872	0.5846	0.391	0.5748	0.0844	0.6592
Representative Subsample	2000	10	0.2	56	1.5795	40	0.2	20	1.2711	640	4200	0.84	BQs	0.689	0.4914	0.9276	0.1789	1.1065	0.5781	0.3795	0.5683	0.1002	0.6686
Representative Subsample	2000	10	0.2	56	1.5795	40	0.2	25	1.3998	440	3200	0.64	BQs	0.6765	0.4578	0.9108	0.1742	1.0849	0.565	0.3564	0.5555	0.0984	0.6538
Representative Subsample	2000	10	0.2	56	1.5795	40	0.2	30	1.4991	240	2200	0.44	BQs	0.6646	0.42	0.8948	0.1651	1.0599	0.5524	0.3275	0.5431	0.0934	0.6365
Representative Subsample	2000	10	0.2	56	1.5795	60	0.3	15	1.0908	540	4200	0.84	BQs	0.689	0.4914	0.9276	0.2018	1.1294	0.5781	0.3795	0.5683	0.113	0.6814
Representative Subsample	2000	10	0.2	56	1.5795	60	0.3	20	1.2711	240	2700	0.54	BQs	0.6702	0.4409	0.9023	0.1963	1.0986	0.5585	0.3449	0.549	0.1114	0.6604
Representative Subsample	2000	10	0.2	56	1.5795	80	0.4	15	1.0908	240	3200	0.64	BQs	0.6765	0.4578	0.9108	0.2199	1.1306	0.565	0.3564	0.5555	0.1242	0.6797
Representative Subsample	2000	10	0.2	56	1.5795	100	0.5	10	0.7979	440	4700	0.94	BQs	0.6953	0.5083	0.9361	0.232	1.168	0.5846	0.391	0.5748	0.1295	0.7043
Representative Subsample	2000	10	0.2	56	1.5795	120	0.6	10	0.7979	240	4200	0.84	BQs	0.689	0.4914	0.9276	0.2493	1.177	0.5781	0.3795	0.5683	0.1397	0.708
Representative Subsample	2000	10	0.2	56	1.5795	140	0.7	10	0.7979	40	3700	0.74	BQs	0.6827	0.4746	0.9192	0.265	1.1842	0.5715	0.368	0.5619	0.149	0.7109
Representative Subsample	2000	10	0.2	64	1.6468	20	0.1	25	1.3998	860	4800	0.96	BQs	0.6965	0.5116	0.9377	0.1533	1.0911	0.586	0.3933	0.5761	0.0855	0.6616
Representative Subsample	2000	10	0.2	64	1.6468	20	0.1	30	1.4991	760	4300	0.86	BQs	0.6903	0.4948	0.9293	0.1514	1.0807	0.5794	0.3818	0.5696	0.0848	0.6544
Representative Subsample	2000	10	0.2	64	1.6468	40	0.2	15	1.0908	760	4800	0.96	BQs	0.6965	0.5116	0.9377	0.1789	1.1166	0.586	0.3933	0.5761	0.0997	0.6758
Representative Subsample	2000	10	0.2	64	1.6468	40	0.2	20	1.2711	560	3800	0.76	BQs	0.684	0.478	0.9209	0.1781	1.099	0.5729	0.3703	0.5632	0.1001	0.6633
Representative Subsample	2000	10	0.2	64	1.6468	40	0.2	25	1.3998	360	2800	0.56	BQs	0.6715	0.4443	0.904	0.1728	1.0769	0.5598	0.3472	0.5503	0.098	0.6483
Representative Subsample	2000	10	0.2	64	1.6468	40	0.2	30	1.4991	160	1800	0.36	BQs	0.6605	0.401	0.8892	0.1611	1.0503	0.5478	0.3104	0.5385	0.0905	0.629
Representative Subsample	2000	10	0.2	64	1.6468	60	0.3	15	1.0908	460	3800	0.76	BQs	0.684	0.478	0.9209	0.2004	1.1213	0.5729	0.3703	0.5632	0.1126	0.6758
Representative Subsample	2000	10	0.2	64	1.6468	60	0.3	20	1.2711	160	2300	0.46	BQs	0.6656	0.4247	0.8962	0.1927	1.0889	0.5535	0.3317	0.5442	0.1092	0.6534
Representative Subsample	2000	10	0.2	64	1.6468	80	0.4	10	0.7979	560	4800	0.96	BQs	0.6965	0.5116	0.9377	0.2119	1.1496	0.586	0.3933	0.5761	0.1181	0.6942
Representative Subsample	2000	10	0.2	64	1.6468	80	0.4	15	1.0908	160	2800	0.56	BQs	0.6715	0.4443	0.904	0.2172	1.1212	0.5598	0.3472	0.5503	0.1231	0.6735
Representative Subsample	2000	10	0.2	64	1.6468	100	0.5	10	0.7979	360	4300	0.86	BQs	0.6903	0.4948	0.9293	0.2301	1.1594	0.5794	0.3818	0.5696	0.1288	0.6984
Representative Subsample	2000	10	0.2	64	1.6468	120	0.6	10	0.7979	160	3800	0.76	BQs	0.684	0.478	0.9209	0.2466	1.1675	0.5729	0.3703	0.5632	0.1386	0.7018
Representative Subsample	2000	20	0.4	16	0.7979	40	0.2	25	1.3998	680	4400	0.88	BQs	0.6915	0.4982	0.931	0.1906	1.1216	0.5807	0.3841	0.5709	0.1066	0.6775
Representative Subsample	2000	20	0.4	16	0.7979	40	0.2	30	1.4991	480	3400	0.68	BQs	0.679	0.4645	0.9141	0.1836	1.0977	0.5676	0.361	0.558	0.1035	0.6616
Representative Subsample	2000	20	0.4	16	0.7979	60	0.3	20	1.2711	480	3900	0.78	BQs	0.6852	0.4813	0.9226	0.2153	1.1378	0.5742	0.3726	0.5645	0.1209	0.6854
Representative Subsample	2000	20	0.4	16	0.7979	60	0.3	25	1.3998	180	2400	0.48	BQs	0.6667	0.4294	0.8976	0.2027	1.1002	0.5547	0.336	0.5453	0.115	0.6604
Representative Subsample	2000	20	0.4	16	0.7979	80	0.4	15	1.0908	480	4400	0.88	BQs	0.6915	0.4982	0.931	0.2403	1.1713	0.5807	0.3841	0.5709	0.1344	0.7053
Representative Subsample	2000	20	0.4	16	0.7979	80	0.4	20	1.2711	80	2400	0.48	BQs	0.6667	0.4294	0.8976	0.2269	1.1245	0.5547	0.336	0.5453	0.1288	0.6741
Representative Subsample	2000	20	0.4	16	0.7979	100	0.5	15	1.0908	180	3400	0.68	BQs	0.679	0.4645	0.9141	0.2564	1.1705	0.5676	0.361	0.558	0.1446	0.7026
Representative Subsample	2000	20	0.4	16	0.7979	140	0.7	10	0.7979	280	4900	0.98	BQs	0.6978	0.515	0.9394	0.2886	1.228	0.5873	0.3956	0.5774	0.1608	0.7382
Representative Subsample	2000	20	0.4	16	0.7979	160	0.8	10	0.7979	80	4400	0.88	BQs	0.6915	0.4982	0.931	0.3045	1.2355	0.5807	0.3841	0.5709	0.1703	0.7413
Representative Subsample	2000	20	0.4	24	1.0908	40	0.2	20	1.2711	720	4600	0.92	BQs	0.694	0.5049	0.9344	0.2226	1.157	0.5833	0.3887	0.5735	0.1243	0.6978
Representative Subsample	2000	20	0.4	24	1.0908	40	0.2	25	1.3998	520	3600	0.72	BQs	0.6815	0.4712	0.9175	0.2155	1.133	0.5702	0.3656	0.5606	0.1213	0.6819
Representative Subsample	2000	20	0.4	24	1.0908	40	0.2	30	1.4991	320	2600	0.52	BQs	0.669	0.4375	0.9006	0.2057	1.1063	0.5571	0.3426	0.5478	0.1168	0.6646
Representative Subsample	2000	20	0.4	24	1.0908	60	0.3	15	1.0908	620	4600	0.92	BQs	0.694	0.5049	0.9344	0.2462	1.1805	0.5833	0.3887	0.5735	0.1375	0.711
Representative Subsample	2000	20	0.4	24	1.0908	60	0.3	20	1.2711	320	3100	0.62	BQs	0.6752	0.4544	0.9091	0.2372	1.1463	0.5637	0.3541	0.5542	0.1341	0.6883
Representative Subsample	2000	20	0.4	24	1.0908	60	0.3	25	1.3998	20	1600	0.32	BQs	0.6584	0.3915	0.8865	0.214	1.1005	0.5455	0.3019	0.5363	0.1197	0.656
Representative Subsample	2000	20	0.4	24	1.0908	80	0.4	15	1.0908	320	3600	0.72	BQs	0.6815	0.4712	0.9175	0.2626	1.1801	0.5702	0.3656	0.5606	0.1478	0.7084
Representative Subsample	2000	20	0.4	24	1.0908	100	0.5	15	1.0908	20	2600	0.52	BQs	0.669	0.4375	0.9006	0.2743	1.1749	0.5571	0.3426	0.5478	0.1558	0.7035
Representative Subsample	2000	20	0.4	24	1.0908	120	0.6	10	0.7979	320	4600	0.92	BQs	0.694	0.5049	0.9344	0.295	1.2294	0.5833	0.3887	0.5735	0.1647	0.7382
Representative Subsample	2000	20	0.4	24	1.0908	140	0.7	10	0.7979	120	4100	0.82	BQs	0.6878	0.4881	0.9259	0.31	1.236	0.5768	0.3772	0.5671	0.1738	0.7409
Representative Subsample	2000	20	0.4	32	1.2711	20	0.1	25	1.3998	860	4800	0.96	BQs	0.6965	0.5116	0.9377	0.2118	1.1496	0.586	0.3933	0.5761	0.1181	0.6942
Representative Subsample	2000	20	0.4	32	1.2711	20	0.1	30	1.4991	760	4300	0.86	BQs	0.6903	0.4948	0.9293	0.208	1.1373	0.5794	0.3818	0.5696	0.1164	0.6861
Representative Subsample	2000	20	0.4	32	1.2711	40	0.2	15	1.0908	760	4800	0.96	BQs	0.6965	0.5116	0.9377	0.2374	1.1751	0.586	0.3933	0.5761	0.1324	0.7084
Representative Subsample	2000	20	0.4	32	1.2711	40	0.2	20	1.2711	560	3800	0.76	BQs	0.684	0.478	0.9209	0.2327	1.1536	0.5729	0.3703	0.5632	0.1308	0.694
Representative Subsample	2000	20	0.4	32	1.2711	40	0.2	25	1.3998	360	2800	0.56	BQs	0.6715	0.4443	0.904	0.2236	1.1277	0.5598	0.3472	0.5503	0.1268	0.6771
Representative Subsample	2000	20	0.4	32	1.2711	40	0.2	30	1.4991	160	1800	0.36	BQs	0.6605	0.401	0.8892	0.2069	1.0962	0.5478	0.3104	0.5385	0.1162	0.6548
Representative Subsample	2000	20	0.4	32	1.2711	60	0.3	15	1.0908	460	3800	0.76	BQs	0.684	0.478	0.9209	0.255	1.1759	0.5729	0.3703	0.5632	0.1433	0.7065
Representative Subsample	2000	20	0.4	32	1.2711	60	0.3	20	1.2711	160	2300	0.46	BQs	0.6656	0.4247	0.8962	0.2413	1.1374	0.5535	0.3317	0.5442	0.1367	0.6809
Representative Subsample	2000	20	0.4	32	1.2711	80	0.4	10	0.7979	560	4800	0.96	BQs	0.6965	0.5116	0.9377	0.2704	1.2081	0.586	0.3933	0.5761	0.1508	0.7268
Representative Subsample	2000	20	0.4	32	1.2711	80	0.4	15	1.0908	160	2800	0.56	BQs	0.6715	0.4443	0.904	0.268	1.172	0.5598	0.3472	0.5503	0.1519	0.7023
Representative Subsample	2000	20	0.4	32	1.2711	100	0.5	10	0.7979	360	4300	0.86	BQs	0.6903	0.4948	0.9293	0.2867	1.216	0.5794	0.3818	0.5696	0.1605	0.7301
Representative Subsample	2000	20	0.4	32	1.2711	120	0.6	10	0.7979	160	3800	0.76	BQs	0.684	0.478	0.9209	0.3013	1.2221	0.5729	0.3703	0.5632	0.1693	0.7325
Representative Subsample	2000	20	0.4	40	1.3998	20	0.1	15	1.0908	900	5000	1	BQs	0.699	0.5184	0.9411	0.2214	1.1625	0.5886	0.3979	0.5786	0.1233	0.702
Representative Subsample	2000	20	0.4	40	1.3998	20	0.1	20	1.2711	800	4500	0.9	BQs	0.6928	0.5015	0.9327	0.22	1.1527	0.582	0.3864	0.5722	0.123	0.6952
Representative Subsample	2000	20	0.4	40	1.3998	20	0.1	25	1.3998	700	4000	0.8	BQs	0.6865	0.4847	0.9243	0.2166	1.1409	0.5755	0.3749	0.5658	0.1215	0.6873
Representative Subsample	2000	20	0.4	40	1.3998	20	0.1	30	1.4991	600	3500	0.7	BQs	0.6802	0.4679	0.9158	0.212	1.1279	0.5689	0.3633	0.5593	0.1195	0.6788
Representative Subsample	2000	20	0.4	40	1.3998	40	0.2	10	0.7979	800	5000	1	BQs	0.699	0.5184	0.9411	0.2381	1.1793	0.5886	0.3979	0.5786	0.1326	0.7113
Representative Subsample	2000	20	0.4	40	1.3998	40	0.2	15	1.0908	600	4000	0.8	BQs	0.6865	0.4847	0.9243	0.2408	1.165	0.5755	0.3749	0.5658	0.1351	0.7009
Representative Subsample	2000	20	0.4	40	1.3998	40	0.2	20	1.2711	400	3000	0.6	BQs	0.674	0.451	0.9074	0.2344	1.1418	0.5624	0.3518	0.5529	0.1327	0.6856
Representative Subsample	2000	20	0.4	40	1.3998	40	0.2	25	1.3998	200	2000	0.4	BQs	0.6626	0.4105	0.892	0.2201	1.1121	0.5501	0.3189	0.5408	0.1241	0.6649
Representative Subsample	2000	20	0.4	40	1.3998	40	0.2	30	1.4991	0	1000	0.2	BQs	0.6531	0.3404	0.8793	0.1869	1.0661	0.5409	0.257	0.5318	0.1023	0.6341
Representative Subsample	2000	20	0.4	40	1.3998	60	0.3	10	0.7979	600	4500	0.9	BQs	0.6928	0.5015	0.9327	0.256	1.1886	0.582	0.3864	0.5722	0.1431	0.7153
Representative Subsample	2000	20	0.4	40	1.3998	60	0.3	15	1.0908	300	3000	0.6	BQs	0.674	0.451	0.9074	0.2555	1.1629	0.5624	0.3518	0.5529	0.1446	0.6975
Representative Subsample	2000	20	0.4	40	1.3998	60	0.3	20	1.2711	0	1500	0.3	BQs	0.6574	0.3868	0.8851	0.2324	1.1175	0.5443	0.2976	0.5352	0.1297	0.6649
Representative Subsample	2000	20	0.4	40	1.3998	80	0.4	10	0.7979	400	4000	0.8	BQs	0.6865	0.4847	0.9243	0.2721	1.1963	0.5755	0.3749	0.5658	0.1526	0.7184
Representative Subsample	2000	20	0.4	40	1.3998	80	0.4	15	1.0908	0	2000	0.4	BQs	0.6626	0.4105	0.892	0.2611	1.1531	0.5501	0.3189	0.5408	0.1472	0.688
Representative Subsample	2000	20	0.4	40	1.3998	100	0.5	10	0.7979	200	3500	0.7	BQs	0.6802	0.4679	0.9158	0.2864	1.2022	0.5689	0.3633	0.5593	0.1614	0.7207
Representative Subsample	2000	20	0.4	40	1.3998	120	0.6	10	0.7979	0	3000	0.6	BQs	0.674	0.451	0.9074	0.2991	1.2065	0.5624	0.3518	0.5529	0.1692	0.7221
Representative Subsample	2000	20	0.4	48	1.4991	20	0.1	10	0.7979	840	4700	0.94	BQs	0.6953	0.5083	0.9361	0.2205	1.1566	0.5846	0.391	0.5748	0.1231	0.6978
Representative Subsample	2000	20	0.4	48	1.4991	20	0.1	15	1.0908	740	4200	0.84	BQs	0.689	0.4914	0.9276	0.2224	1.15	0.5781	0.3795	0.5683	0.1246	0.6929
Representative Subsample	2000	20	0.4	48	1.4991	20	0.1	20	1.2711	640	3700	0.74	BQs	0.6827	0.4746	0.9192	0.2202	1.1394	0.5715	0.368	0.5619	0.1239	0.6858
Representative Subsample	2000	20	0.4	48	1.4991	20	0.1	25	1.3998	540	3200	0.64	BQs	0.6765	0.4578	0.9108	0.2162	1.1269	0.565	0.3564	0.5555	0.1221	0.6776
Representative Subsample	2000	20	0.4	48	1.4991	20	0.1	30	1.4991	440	2700	0.54	BQs	0.6702	0.4409	0.9023	0.211	1.1133	0.5585	0.3449	0.549	0.1197	0.6688
Representative Subsample	2000	20	0.4	48	1.4991	40	0.2	10	0.7979	640	4200	0.84	BQs	0.689	0.4914	0.9276	0.2382	1.1658	0.5781	0.3795	0.5683	0.1334	0.7018
Representative Subsample	2000	20	0.4	48	1.4991	40	0.2	15	1.0908	440	3200	0.64	BQs	0.6765	0.4578	0.9108	0.239	1.1498	0.565	0.3564	0.5555	0.135	0.6905
Representative Subsample	2000	20	0.4	48	1.4991	40	0.2	20	1.2711	240	2200	0.44	BQs	0.6646	0.42	0.8948	0.229	1.1237	0.5524	0.3275	0.5431	0.1295	0.6726
Representative Subsample	2000	20	0.4	48	1.4991	40	0.2	25	1.3998	40	1200	0.24	BQs	0.6548	0.3589	0.8816	0.2016	1.0832	0.5423	0.2733	0.5331	0.1113	0.6445
Representative Subsample	2000	20	0.4	48	1.4991	60	0.3	10	0.7979	440	3700	0.74	BQs	0.6827	0.4746	0.9192	0.2542	1.1734	0.5715	0.368	0.5619	0.143	0.7049
Representative Subsample	2000	20	0.4	48	1.4991	60	0.3	15	1.0908	140	2200	0.44	BQs	0.6646	0.42	0.8948	0.2485	1.1433	0.5524	0.3275	0.5431	0.1406	0.6837
Representative Subsample	2000	20	0.4	48	1.4991	80	0.4	10	0.7979	240	3200	0.64	BQs	0.6765	0.4578	0.9108	0.2685	1.1793	0.565	0.3564	0.5555	0.1517	0.7072
Representative Subsample	2000	20	0.4	48	1.4991	100	0.5	10	0.7979	40	2700	0.54	BQs	0.6702	0.4409	0.9023	0.2811	1.1834	0.5585	0.3449	0.549	0.1595	0.7086
Representative Subsample	2000	20	0.4	56	1.5795	0	0	0	0	880	4400	0.88	BQs	0.6915	0.4982	0.931	0.201	1.132	0.5807	0.3841	0.5709	0.1124	0.6833
Representative Subsample	2000	20	0.4	56	1.5795	20	0.1	10	0.7979	680	3900	0.78	BQs	0.6852	0.4813	0.9226	0.2187	1.1413	0.5742	0.3726	0.5645	0.1228	0.6873
Representative Subsample	2000	20	0.4	56	1.5795	20	0.1	15	1.0908	580	3400	0.68	BQs	0.679	0.4645	0.9141	0.2197	1.1339	0.5676	0.361	0.558	0.1239	0.6819
Representative Subsample	2000	20	0.4	56	1.5795	20	0.1	20	1.2711	480	2900	0.58	BQs	0.6727	0.4477	0.9057	0.2169	1.1226	0.5611	0.3495	0.5516	0.1229	0.6745
Representative Subsample	2000	20	0.4	56	1.5795	20	0.1	25	1.3998	380	2400	0.48	BQs	0.6667	0.4294	0.8976	0.2116	1.1092	0.5547	0.336	0.5453	0.1201	0.6654
Representative Subsample	2000	20	0.4	56	1.5795	20	0.1	30	1.4991	280	1900	0.38	BQs	0.6615	0.4057	0.8906	0.2025	1.0931	0.5489	0.3147	0.5397	0.1139	0.6536
Representative Subsample	2000	20	0.4	56	1.5795	40	0.2	10	0.7979	480	3400	0.68	BQs	0.679	0.4645	0.9141	0.2347	1.1488	0.5676	0.361	0.558	0.1323	0.6904
Representative Subsample	2000	20	0.4	56	1.5795	40	0.2	15	1.0908	280	2400	0.48	BQs	0.6667	0.4294	0.8976	0.2331	1.1306	0.5547	0.336	0.5453	0.1323	0.6776
Representative Subsample	2000	20	0.4	56	1.5795	40	0.2	20	1.2711	80	1400	0.28	BQs	0.6565	0.3775	0.8839	0.2136	1.0975	0.5436	0.2895	0.5345	0.1188	0.6533
Representative Subsample	2000	20	0.4	56	1.5795	60	0.3	10	0.7979	280	2900	0.58	BQs	0.6727	0.4477	0.9057	0.249	1.1547	0.5611	0.3495	0.5516	0.141	0.6926
Representative Subsample	2000	20	0.4	56	1.5795	80	0.4	10	0.7979	80	2400	0.48	BQs	0.6667	0.4294	0.8976	0.2607	1.1583	0.5547	0.336	0.5453	0.148	0.6933
Representative Subsample	2000	20	0.4	64	1.6468	0	0	0	0	720	3600	0.72	BQs	0.6815	0.4712	0.9175	0.1982	1.1157	0.5702	0.3656	0.5606	0.1116	0.6722
Representative Subsample	2000	20	0.4	64	1.6468	20	0.1	10	0.7979	520	3100	0.62	BQs	0.6752	0.4544	0.9091	0.2143	1.1233	0.5637	0.3541	0.5542	0.1211	0.6753
Representative Subsample	2000	20	0.4	64	1.6468	20	0.1	15	1.0908	420	2600	0.52	BQs	0.669	0.4375	0.9006	0.2145	1.1151	0.5571	0.3426	0.5478	0.1218	0.6696
Representative Subsample	2000	20	0.4	64	1.6468	20	0.1	20	1.2711	320	2100	0.42	BQs	0.6636	0.4152	0.8934	0.2083	1.1017	0.5512	0.3232	0.5419	0.1176	0.6596
Representative Subsample	2000	20	0.4	64	1.6468	20	0.1	25	1.3998	220	1600	0.32	BQs	0.6584	0.3915	0.8865	0.1997	1.0861	0.5455	0.3019	0.5363	0.1117	0.648
Representative Subsample	2000	20	0.4	64	1.6468	20	0.1	30	1.4991	120	1100	0.22	BQs	0.654	0.3497	0.8804	0.1805	1.061	0.5416	0.2651	0.5325	0.0993	0.6318
Representative Subsample	2000	20	0.4	64	1.6468	40	0.2	10	0.7979	320	2600	0.52	BQs	0.669	0.4375	0.9006	0.2286	1.1292	0.5571	0.3426	0.5478	0.1298	0.6776
Representative Subsample	2000	20	0.4	64	1.6468	40	0.2	15	1.0908	120	1600	0.32	BQs	0.6584	0.3915	0.8865	0.2192	1.1057	0.5455	0.3019	0.5363	0.1226	0.6589
Representative Subsample	2000	20	0.4	64	1.6468	60	0.3	10	0.7979	120	2100	0.42	BQs	0.6636	0.4152	0.8934	0.2381	1.1315	0.5512	0.3232	0.5419	0.1344	0.6764
Representative Subsample	2000	30	0.6	16	0.7979	40	0.2	20	1.2711	720	4600	0.92	BQs	0.694	0.5049	0.9344	0.2363	1.1707	0.5833	0.3887	0.5735	0.132	0.7055
Representative Subsample	2000	30	0.6	16	0.7979	40	0.2	25	1.3998	520	3600	0.72	BQs	0.6815	0.4712	0.9175	0.2283	1.1458	0.5702	0.3656	0.5606	0.1285	0.6891
Representative Subsample	2000	30	0.6	16	0.7979	40	0.2	30	1.4991	320	2600	0.52	BQs	0.669	0.4375	0.9006	0.2175	1.1181	0.5571	0.3426	0.5478	0.1235	0.6713
Representative Subsample	2000	30	0.6	16	0.7979	60	0.3	15	1.0908	620	4600	0.92	BQs	0.694	0.5049	0.9344	0.2598	1.1942	0.5833	0.3887	0.5735	0.1451	0.7186
Representative Subsample	2000	30	0.6	16	0.7979	60	0.3	20	1.2711	320	3100	0.62	BQs	0.6752	0.4544	0.9091	0.2495	1.1586	0.5637	0.3541	0.5542	0.1411	0.6953
Representative Subsample	2000	30	0.6	16	0.7979	60	0.3	25	1.3998	20	1600	0.32	BQs	0.6584	0.3915	0.8865	0.2246	1.1111	0.5455	0.3019	0.5363	0.1257	0.6619
Representative Subsample	2000	30	0.6	16	0.7979	80	0.4	15	1.0908	320	3600	0.72	BQs	0.6815	0.4712	0.9175	0.2753	1.1928	0.5702	0.3656	0.5606	0.155	0.7156
Representative Subsample	2000	30	0.6	16	0.7979	100	0.5	15	1.0908	20	2600	0.52	BQs	0.669	0.4375	0.9006	0.2861	1.1867	0.5571	0.3426	0.5478	0.1625	0.7103
Representative Subsample	2000	30	0.6	16	0.7979	120	0.6	10	0.7979	320	4600	0.92	BQs	0.694	0.5049	0.9344	0.3087	1.243	0.5833	0.3887	0.5735	0.1724	0.7459
Representative Subsample	2000	30	0.6	16	0.7979	140	0.7	10	0.7979	120	4100	0.82	BQs	0.6878	0.4881	0.9259	0.3232	1.2492	0.5768	0.3772	0.5671	0.1812	0.7483
Representative Subsample	2000	30	0.6	24	1.0908	20	0.1	20	1.2711	880	4900	0.98	BQs	0.6978	0.515	0.9394	0.257	1.1964	0.5873	0.3956	0.5774	0.1432	0.7206
Representative Subsample	2000	30	0.6	24	1.0908	20	0.1	25	1.3998	780	4400	0.88	BQs	0.6915	0.4982	0.931	0.2527	1.1837	0.5807	0.3841	0.5709	0.1413	0.7123
Representative Subsample	2000	30	0.6	24	1.0908	20	0.1	30	1.4991	680	3900	0.78	BQs	0.6852	0.4813	0.9226	0.2472	1.1698	0.5742	0.3726	0.5645	0.1388	0.7033
Representative Subsample	2000	30	0.6	24	1.0908	40	0.2	15	1.0908	680	4400	0.88	BQs	0.6915	0.4982	0.931	0.2776	1.2086	0.5807	0.3841	0.5709	0.1552	0.7262
Representative Subsample	2000	30	0.6	24	1.0908	40	0.2	20	1.2711	480	3400	0.68	BQs	0.679	0.4645	0.9141	0.2695	1.1836	0.5676	0.361	0.558	0.152	0.71
Representative Subsample	2000	30	0.6	24	1.0908	40	0.2	25	1.3998	280	2400	0.48	BQs	0.6667	0.4294	0.8976	0.2562	1.1538	0.5547	0.336	0.5453	0.1454	0.6908
Representative Subsample	2000	30	0.6	24	1.0908	40	0.2	30	1.4991	80	1400	0.28	BQs	0.6565	0.3775	0.8839	0.23	1.1139	0.5436	0.2895	0.5345	0.128	0.6624
Representative Subsample	2000	30	0.6	24	1.0908	60	0.3	10	0.7979	680	4900	0.98	BQs	0.6978	0.515	0.9394	0.2939	1.2334	0.5873	0.3956	0.5774	0.1638	0.7412
Representative Subsample	2000	30	0.6	24	1.0908	60	0.3	15	1.0908	380	3400	0.68	BQs	0.679	0.4645	0.9141	0.2911	1.2053	0.5676	0.361	0.558	0.1642	0.7222
Representative Subsample	2000	30	0.6	24	1.0908	60	0.3	20	1.2711	80	1900	0.38	BQs	0.6615	0.4057	0.8906	0.2683	1.159	0.5489	0.3147	0.5397	0.151	0.6906
Representative Subsample	2000	30	0.6	24	1.0908	80	0.4	10	0.7979	480	4400	0.88	BQs	0.6915	0.4982	0.931	0.3097	1.2407	0.5807	0.3841	0.5709	0.1732	0.7441
Representative Subsample	2000	30	0.6	24	1.0908	80	0.4	15	1.0908	80	2400	0.48	BQs	0.6667	0.4294	0.8976	0.2991	1.1966	0.5547	0.336	0.5453	0.1698	0.7151
Representative Subsample	2000	30	0.6	24	1.0908	100	0.5	10	0.7979	280	3900	0.78	BQs	0.6852	0.4813	0.9226	0.3237	1.2463	0.5742	0.3726	0.5645	0.1818	0.7463
Representative Subsample	2000	30	0.6	24	1.0908	120	0.6	10	0.7979	80	3400	0.68	BQs	0.679	0.4645	0.9141	0.3361	1.2502	0.5676	0.361	0.558	0.1895	0.7475
Representative Subsample	2000	30	0.6	32	1.2711	20	0.1	10	0.7979	840	4700	0.94	BQs	0.6953	0.5083	0.9361	0.2734	1.2095	0.5846	0.391	0.5748	0.1526	0.7274
Representative Subsample	2000	30	0.6	32	1.2711	20	0.1	15	1.0908	740	4200	0.84	BQs	0.689	0.4914	0.9276	0.2735	1.2012	0.5781	0.3795	0.5683	0.1532	0.7216
Representative Subsample	2000	30	0.6	32	1.2711	20	0.1	20	1.2711	640	3700	0.74	BQs	0.6827	0.4746	0.9192	0.2696	1.1888	0.5715	0.368	0.5619	0.1516	0.7136
Representative Subsample	2000	30	0.6	32	1.2711	20	0.1	25	1.3998	540	3200	0.64	BQs	0.6765	0.4578	0.9108	0.2638	1.1746	0.565	0.3564	0.5555	0.149	0.7045
Representative Subsample	2000	30	0.6	32	1.2711	20	0.1	30	1.4991	440	2700	0.54	BQs	0.6702	0.4409	0.9023	0.2569	1.1592	0.5585	0.3449	0.549	0.1458	0.6948
Representative Subsample	2000	30	0.6	32	1.2711	40	0.2	10	0.7979	640	4200	0.84	BQs	0.689	0.4914	0.9276	0.2894	1.217	0.5781	0.3795	0.5683	0.1621	0.7305
Representative Subsample	2000	30	0.6	32	1.2711	40	0.2	15	1.0908	440	3200	0.64	BQs	0.6765	0.4578	0.9108	0.2867	1.1974	0.565	0.3564	0.5555	0.1619	0.7174
Representative Subsample	2000	30	0.6	32	1.2711	40	0.2	20	1.2711	240	2200	0.44	BQs	0.6646	0.42	0.8948	0.2727	1.1675	0.5524	0.3275	0.5431	0.1542	0.6973
Representative Subsample	2000	30	0.6	32	1.2711	40	0.2	25	1.3998	40	1200	0.24	BQs	0.6548	0.3589	0.8816	0.239	1.1206	0.5423	0.2733	0.5331	0.132	0.6651
Representative Subsample	2000	30	0.6	32	1.2711	60	0.3	10	0.7979	440	3700	0.74	BQs	0.6827	0.4746	0.9192	0.3036	1.2228	0.5715	0.368	0.5619	0.1708	0.7327
Representative Subsample	2000	30	0.6	32	1.2711	60	0.3	15	1.0908	140	2200	0.44	BQs	0.6646	0.42	0.8948	0.2922	1.187	0.5524	0.3275	0.5431	0.1653	0.7084
Representative Subsample	2000	30	0.6	32	1.2711	80	0.4	10	0.7979	240	3200	0.64	BQs	0.6765	0.4578	0.9108	0.3162	1.2269	0.565	0.3564	0.5555	0.1786	0.7341
Representative Subsample	2000	30	0.6	32	1.2711	100	0.5	10	0.7979	40	2700	0.54	BQs	0.6702	0.4409	0.9023	0.327	1.2293	0.5585	0.3449	0.549	0.1856	0.7346
Representative Subsample	2000	30	0.6	40	1.3998	0	0	0	0	800	4000	0.8	BQs	0.6865	0.4847	0.9243	0.2599	1.1842	0.5755	0.3749	0.5658	0.1458	0.7116
Representative Subsample	2000	30	0.6	40	1.3998	20	0.1	10	0.7979	600	3500	0.7	BQs	0.6802	0.4679	0.9158	0.2747	1.1905	0.5689	0.3633	0.5593	0.1548	0.7141
Representative Subsample	2000	30	0.6	40	1.3998	20	0.1	15	1.0908	500	3000	0.6	BQs	0.674	0.451	0.9074	0.2733	1.1807	0.5624	0.3518	0.5529	0.1546	0.7075
Representative Subsample	2000	30	0.6	40	1.3998	20	0.1	20	1.2711	400	2500	0.5	BQs	0.6677	0.4342	0.8989	0.2681	1.167	0.5558	0.3403	0.5465	0.1524	0.6989
Representative Subsample	2000	30	0.6	40	1.3998	20	0.1	25	1.3998	300	2000	0.4	BQs	0.6626	0.4105	0.892	0.2568	1.1488	0.5501	0.3189	0.5408	0.1448	0.6856
Representative Subsample	2000	30	0.6	40	1.3998	20	0.1	30	1.4991	200	1500	0.3	BQs	0.6574	0.3868	0.8851	0.2444	1.1295	0.5443	0.2976	0.5352	0.1364	0.6716
Representative Subsample	2000	30	0.6	40	1.3998	40	0.2	10	0.7979	400	3000	0.6	BQs	0.674	0.451	0.9074	0.2878	1.1952	0.5624	0.3518	0.5529	0.1629	0.7158
Representative Subsample	2000	30	0.6	40	1.3998	40	0.2	15	1.0908	200	2000	0.4	BQs	0.6626	0.4105	0.892	0.2773	1.1693	0.5501	0.3189	0.5408	0.1563	0.6971
Representative Subsample	2000	30	0.6	40	1.3998	40	0.2	20	1.2711	0	1000	0.2	BQs	0.6531	0.3404	0.8793	0.2378	1.1171	0.5409	0.257	0.5318	0.1302	0.662
Representative Subsample	2000	30	0.6	40	1.3998	60	0.3	10	0.7979	200	2500	0.5	BQs	0.6677	0.4342	0.8989	0.2992	1.1981	0.5558	0.3403	0.5465	0.1701	0.7166
Representative Subsample	2000	30	0.6	40	1.3998	80	0.4	10	0.7979	0	2000	0.4	BQs	0.6626	0.4105	0.892	0.3038	1.1958	0.5501	0.3189	0.5408	0.1712	0.712
Representative Subsample	2000	30	0.6	48	1.4991	0	0	0	0	560	2800	0.56	BQs	0.6715	0.4443	0.904	0.2551	1.1592	0.5598	0.3472	0.5503	0.1446	0.695
Representative Subsample	2000	30	0.6	48	1.4991	20	0.1	10	0.7979	360	2300	0.46	BQs	0.6656	0.4247	0.8962	0.2655	1.1617	0.5535	0.3317	0.5442	0.1505	0.6947
Representative Subsample	2000	30	0.6	48	1.4991	20	0.1	15	1.0908	260	1800	0.36	BQs	0.6605	0.401	0.8892	0.2582	1.1475	0.5478	0.3104	0.5385	0.145	0.6836
Representative Subsample	2000	30	0.6	48	1.4991	20	0.1	20	1.2711	160	1300	0.26	BQs	0.6557	0.3682	0.8828	0.2414	1.1241	0.543	0.2814	0.5338	0.1338	0.6676
Representative Subsample	2000	30	0.6	48	1.4991	20	0.1	25	1.3998	60	800	0.16	BQs	0.652	0.3166	0.8778	0.2101	1.0879	0.5395	0.248	0.5304	0.1194	0.6498
Representative Subsample	2000	30	0.6	48	1.4991	40	0.2	10	0.7979	160	1800	0.36	BQs	0.6605	0.401	0.8892	0.2711	1.1604	0.5478	0.3104	0.5385	0.1523	0.6908
Representative Subsample	2000	30	0.6	56	1.5795	0	0	0	0	320	1600	0.32	BQs	0.6584	0.3915	0.8865	0.2369	1.1234	0.5455	0.3019	0.5363	0.1325	0.6688
Representative Subsample	2000	30	0.6	56	1.5795	20	0.1	10	0.7979	120	1100	0.22	BQs	0.654	0.3497	0.8804	0.2294	1.1098	0.5416	0.2651	0.5325	0.1262	0.6586
Representative Subsample	2000	30	0.6	56	1.5795	20	0.1	15	1.0908	20	600	0.12	BQs	0.6509	0.2927	0.8763	0.1975	1.0739	0.5381	0.239	0.529	0.117	0.646
Representative Subsample	2000	30	0.6	64	1.6468	0	0	0	0	80	400	0.08	BQs	0.6501	0.2475	0.8752	0.1562	1.0314	0.5371	0.2187	0.5281	0.1001	0.6282
Representative Subsample	2000	40	0.8	16	0.7979	20	0.1	25	1.3998	860	4800	0.96	BQs	0.6965	0.5116	0.9377	0.2542	1.192	0.586	0.3933	0.5761	0.1418	0.7179
Representative Subsample	2000	40	0.8	16	0.7979	20	0.1	30	1.4991	760	4300	0.86	BQs	0.6903	0.4948	0.9293	0.249	1.1783	0.5794	0.3818	0.5696	0.1394	0.709
Representative Subsample	2000	40	0.8	16	0.7979	40	0.2	15	1.0908	760	4800	0.96	BQs	0.6965	0.5116	0.9377	0.2798	1.2175	0.586	0.3933	0.5761	0.156	0.7321
Representative Subsample	2000	40	0.8	16	0.7979	40	0.2	20	1.2711	560	3800	0.76	BQs	0.684	0.478	0.9209	0.2724	1.1933	0.5729	0.3703	0.5632	0.1531	0.7163
Representative Subsample	2000	40	0.8	16	0.7979	40	0.2	25	1.3998	360	2800	0.56	BQs	0.6715	0.4443	0.904	0.2605	1.1645	0.5598	0.3472	0.5503	0.1477	0.698
Representative Subsample	2000	40	0.8	16	0.7979	40	0.2	30	1.4991	160	1800	0.36	BQs	0.6605	0.401	0.8892	0.2402	1.1294	0.5478	0.3104	0.5385	0.1349	0.6734
Representative Subsample	2000	40	0.8	16	0.7979	60	0.3	15	1.0908	460	3800	0.76	BQs	0.684	0.478	0.9209	0.2947	1.2155	0.5729	0.3703	0.5632	0.1656	0.7288
Representative Subsample	2000	40	0.8	16	0.7979	60	0.3	20	1.2711	160	2300	0.46	BQs	0.6656	0.4247	0.8962	0.2765	1.1727	0.5535	0.3317	0.5442	0.1567	0.7009
Representative Subsample	2000	40	0.8	16	0.7979	80	0.4	10	0.7979	560	4800	0.96	BQs	0.6965	0.5116	0.9377	0.3128	1.2505	0.586	0.3933	0.5761	0.1744	0.7505
Representative Subsample	2000	40	0.8	16	0.7979	80	0.4	15	1.0908	160	2800	0.56	BQs	0.6715	0.4443	0.904	0.3048	1.2088	0.5598	0.3472	0.5503	0.1728	0.7231
Representative Subsample	2000	40	0.8	16	0.7979	100	0.5	10	0.7979	360	4300	0.86	BQs	0.6903	0.4948	0.9293	0.3277	1.257	0.5794	0.3818	0.5696	0.1834	0.7531
Representative Subsample	2000	40	0.8	16	0.7979	120	0.6	10	0.7979	160	3800	0.76	BQs	0.684	0.478	0.9209	0.3409	1.2618	0.5729	0.3703	0.5632	0.1916	0.7548
Representative Subsample	2000	40	0.8	24	1.0908	20	0.1	10	0.7979	840	4700	0.94	BQs	0.6953	0.5083	0.9361	0.3091	1.2451	0.5846	0.391	0.5748	0.1725	0.7473
Representative Subsample	2000	40	0.8	24	1.0908	20	0.1	15	1.0908	740	4200	0.84	BQs	0.689	0.4914	0.9276	0.308	1.2357	0.5781	0.3795	0.5683	0.1726	0.7409
Representative Subsample	2000	40	0.8	24	1.0908	20	0.1	20	1.2711	640	3700	0.74	BQs	0.6827	0.4746	0.9192	0.3029	1.2221	0.5715	0.368	0.5619	0.1704	0.7323
Representative Subsample	2000	40	0.8	24	1.0908	20	0.1	25	1.3998	540	3200	0.64	BQs	0.6765	0.4578	0.9108	0.296	1.2067	0.565	0.3564	0.5555	0.1672	0.7226
Representative Subsample	2000	40	0.8	24	1.0908	20	0.1	30	1.4991	440	2700	0.54	BQs	0.6702	0.4409	0.9023	0.2879	1.1902	0.5585	0.3449	0.549	0.1633	0.7124
Representative Subsample	2000	40	0.8	24	1.0908	40	0.2	10	0.7979	640	4200	0.84	BQs	0.689	0.4914	0.9276	0.3239	1.2515	0.5781	0.3795	0.5683	0.1814	0.7498
Representative Subsample	2000	40	0.8	24	1.0908	40	0.2	15	1.0908	440	3200	0.64	BQs	0.6765	0.4578	0.9108	0.3188	1.2296	0.565	0.3564	0.5555	0.1801	0.7355
Representative Subsample	2000	40	0.8	24	1.0908	40	0.2	20	1.2711	240	2200	0.44	BQs	0.6646	0.42	0.8948	0.3022	1.1969	0.5524	0.3275	0.5431	0.1709	0.714
Representative Subsample	2000	40	0.8	24	1.0908	40	0.2	25	1.3998	40	1200	0.24	BQs	0.6548	0.3589	0.8816	0.2642	1.1458	0.5423	0.2733	0.5331	0.1459	0.679
Representative Subsample	2000	40	0.8	24	1.0908	60	0.3	10	0.7979	440	3700	0.74	BQs	0.6827	0.4746	0.9192	0.337	1.2562	0.5715	0.368	0.5619	0.1895	0.7514
Representative Subsample	2000	40	0.8	24	1.0908	60	0.3	15	1.0908	140	2200	0.44	BQs	0.6646	0.42	0.8948	0.3217	1.2165	0.5524	0.3275	0.5431	0.182	0.7251
Representative Subsample	2000	40	0.8	24	1.0908	80	0.4	10	0.7979	240	3200	0.64	BQs	0.6765	0.4578	0.9108	0.3483	1.2591	0.565	0.3564	0.5555	0.1967	0.7522
Representative Subsample	2000	40	0.8	24	1.0908	100	0.5	10	0.7979	40	2700	0.54	BQs	0.6702	0.4409	0.9023	0.358	1.2603	0.5585	0.3449	0.549	0.2031	0.7522
Representative Subsample	2000	40	0.8	32	1.2711	0	0	0	0	720	3600	0.72	BQs	0.6815	0.4712	0.9175	0.306	1.2235	0.5702	0.3656	0.5606	0.1722	0.7328
Representative Subsample	2000	40	0.8	32	1.2711	20	0.1	10	0.7979	520	3100	0.62	BQs	0.6752	0.4544	0.9091	0.3182	1.2272	0.5637	0.3541	0.5542	0.1799	0.7341
Representative Subsample	2000	40	0.8	32	1.2711	20	0.1	15	1.0908	420	2600	0.52	BQs	0.669	0.4375	0.9006	0.3146	1.2152	0.5571	0.3426	0.5478	0.1787	0.7264
Representative Subsample	2000	40	0.8	32	1.2711	20	0.1	20	1.2711	320	2100	0.42	BQs	0.6636	0.4152	0.8934	0.3033	1.1967	0.5512	0.3232	0.5419	0.1713	0.7132
Representative Subsample	2000	40	0.8	32	1.2711	20	0.1	25	1.3998	220	1600	0.32	BQs	0.6584	0.3915	0.8865	0.2892	1.1757	0.5455	0.3019	0.5363	0.1618	0.698
Representative Subsample	2000	40	0.8	32	1.2711	20	0.1	30	1.4991	120	1100	0.22	BQs	0.654	0.3497	0.8804	0.2605	1.1409	0.5416	0.2651	0.5325	0.1433	0.6757
Representative Subsample	2000	40	0.8	32	1.2711	40	0.2	10	0.7979	320	2600	0.52	BQs	0.669	0.4375	0.9006	0.3287	1.2293	0.5571	0.3426	0.5478	0.1867	0.7344
Representative Subsample	2000	40	0.8	32	1.2711	40	0.2	15	1.0908	120	1600	0.32	BQs	0.6584	0.3915	0.8865	0.3087	1.1952	0.5455	0.3019	0.5363	0.1727	0.709
Representative Subsample	2000	40	0.8	32	1.2711	60	0.3	10	0.7979	120	2100	0.42	BQs	0.6636	0.4152	0.8934	0.333	1.2264	0.5512	0.3232	0.5419	0.1881	0.73
Representative Subsample	2000	40	0.8	40	1.3998	0	0	0	0	400	2000	0.4	BQs	0.6626	0.4105	0.892	0.2935	1.1855	0.5501	0.3189	0.5408	0.1654	0.7062
Representative Subsample	2000	40	0.8	40	1.3998	20	0.1	10	0.7979	200	1500	0.3	BQs	0.6574	0.3868	0.8851	0.2962	1.1813	0.5443	0.2976	0.5352	0.1654	0.7005
Representative Subsample	2000	40	0.8	40	1.3998	20	0.1	15	1.0908	100	1000	0.2	BQs	0.6531	0.3404	0.8793	0.2671	1.1464	0.5409	0.257	0.5318	0.1463	0.6781
Representative Subsample	2000	40	0.8	40	1.3998	20	0.1	20	1.2711	0	500	0.1	BQs	0.6504	0.2808	0.8756	0.2236	1.0992	0.5374	0.2345	0.5283	0.1354	0.6638
Representative Subsample	2000	40	0.8	40	1.3998	40	0.2	10	0.7979	0	1000	0.2	BQs	0.6531	0.3404	0.8793	0.2781	1.1573	0.5409	0.257	0.5318	0.1523	0.6841
Representative Subsample	2000	40	0.8	48	1.4991	0	0	0	0	80	400	0.08	BQs	0.6501	0.2475	0.8752	0.1895	1.0648	0.5371	0.2187	0.5281	0.1215	0.6496
Representative Subsample	2000	50	1	16	0.7979	20	0.1	15	1.0908	900	5000	1	DPQs & BQs	0.7142	0.5247	0.9616	0.3038	1.2654	0.6049	0.4127	0.5947	0.1734	0.7681
Representative Subsample	2000	50	1	16	0.7979	20	0.1	15	1.0908	900	5000	1	BQs	0.699	0.5184	0.9411	0.3002	1.2413	0.5886	0.3979	0.5786	0.1672	0.7458
Representative Subsample	2000	50	1	16	0.7979	20	0.1	20	1.2711	800	4500	0.9	DPQs & BQs	0.7075	0.5102	0.9526	0.3013	1.2539	0.5978	0.4031	0.5877	0.1727	0.7604
Representative Subsample	2000	50	1	16	0.7979	20	0.1	20	1.2711	800	4500	0.9	BQs	0.6928	0.5015	0.9327	0.2962	1.2289	0.582	0.3864	0.5722	0.1656	0.7378
Representative Subsample	2000	50	1	16	0.7979	20	0.1	25	1.3998	700	4000	0.8	DPQs & BQs	0.7009	0.4958	0.9436	0.2969	1.2405	0.5907	0.3936	0.5807	0.171	0.7517
Representative Subsample	2000	50	1	16	0.7979	20	0.1	25	1.3998	700	4000	0.8	BQs	0.6865	0.4847	0.9243	0.2902	1.2145	0.5755	0.3749	0.5658	0.1628	0.7286
Representative Subsample	2000	50	1	16	0.7979	20	0.1	30	1.4991	600	3500	0.7	DPQs & BQs	0.6942	0.4813	0.9346	0.2913	1.2259	0.5835	0.384	0.5737	0.1686	0.7423
Representative Subsample	2000	50	1	16	0.7979	20	0.1	30	1.4991	600	3500	0.7	BQs	0.6802	0.4679	0.9158	0.2831	1.1989	0.5689	0.3633	0.5593	0.1595	0.7188
Representative Subsample	2000	50	1	16	0.7979	40	0.2	10	0.7979	800	5000	1	DPQs & BQs	0.7142	0.5247	0.9616	0.3207	1.2823	0.6049	0.4127	0.5947	0.183	0.7777
Representative Subsample	2000	50	1	16	0.7979	40	0.2	10	0.7979	800	5000	1	BQs	0.699	0.5184	0.9411	0.3169	1.258	0.5886	0.3979	0.5786	0.1765	0.7551
Representative Subsample	2000	50	1	16	0.7979	40	0.2	15	1.0908	600	4000	0.8	DPQs & BQs	0.7009	0.4958	0.9436	0.3216	1.2652	0.5907	0.3936	0.5807	0.1852	0.7659
Representative Subsample	2000	50	1	16	0.7979	40	0.2	15	1.0908	600	4000	0.8	BQs	0.6865	0.4847	0.9243	0.3144	1.2387	0.5755	0.3749	0.5658	0.1764	0.7422
Representative Subsample	2000	50	1	16	0.7979	40	0.2	20	1.2711	400	3000	0.6	DPQs & BQs	0.6875	0.4668	0.9256	0.3136	1.2392	0.5764	0.3745	0.5667	0.1825	0.7492
Representative Subsample	2000	50	1	16	0.7979	40	0.2	20	1.2711	400	3000	0.6	BQs	0.674	0.451	0.9074	0.303	1.2104	0.5624	0.3518	0.5529	0.1714	0.7243
Representative Subsample	2000	50	1	16	0.7979	40	0.2	25	1.3998	200	2000	0.4	DPQs & BQs	0.6741	0.4346	0.9075	0.2991	1.2066	0.5618	0.3486	0.5523	0.174	0.7264
Representative Subsample	2000	50	1	16	0.7979	40	0.2	25	1.3998	200	2000	0.4	BQs	0.6626	0.4105	0.892	0.2825	1.1745	0.5501	0.3189	0.5408	0.1592	0.7
Representative Subsample	2000	50	1	16	0.7979	40	0.2	30	1.4991	0	1000	0.2	DPQs & BQs	0.6607	0.3867	0.8895	0.271	1.1605	0.5478	0.3106	0.5385	0.1579	0.6964
Representative Subsample	2000	50	1	16	0.7979	40	0.2	30	1.4991	0	1000	0.2	BQs	0.6531	0.3404	0.8793	0.2386	1.1178	0.5409	0.257	0.5318	0.1307	0.6625
Representative Subsample	2000	50	1	16	0.7979	60	0.3	10	0.7979	600	4500	0.9	DPQs & BQs	0.7075	0.5102	0.9526	0.3379	1.2905	0.5978	0.4031	0.5877	0.1937	0.7814
Representative Subsample	2000	50	1	16	0.7979	60	0.3	10	0.7979	600	4500	0.9	BQs	0.6928	0.5015	0.9327	0.3322	1.2648	0.582	0.3864	0.5722	0.1856	0.7579
Representative Subsample	2000	50	1	16	0.7979	60	0.3	15	1.0908	300	3000	0.6	DPQs & BQs	0.6875	0.4668	0.9256	0.3354	1.261	0.5764	0.3745	0.5667	0.1952	0.7618
Representative Subsample	2000	50	1	16	0.7979	60	0.3	15	1.0908	300	3000	0.6	BQs	0.674	0.451	0.9074	0.324	1.2314	0.5624	0.3518	0.5529	0.1833	0.7362
Representative Subsample	2000	50	1	16	0.7979	60	0.3	20	1.2711	0	1500	0.3	DPQs & BQs	0.6673	0.4168	0.8984	0.3138	1.2122	0.5543	0.3323	0.545	0.1815	0.7265
Representative Subsample	2000	50	1	16	0.7979	60	0.3	20	1.2711	0	1500	0.3	BQs	0.6574	0.3868	0.8851	0.2912	1.1763	0.5443	0.2976	0.5352	0.1625	0.6977
Representative Subsample	2000	50	1	16	0.7979	80	0.4	10	0.7979	400	4000	0.8	DPQs & BQs	0.7009	0.4958	0.9436	0.3536	1.2972	0.5907	0.3936	0.5807	0.2036	0.7843
Representative Subsample	2000	50	1	16	0.7979	80	0.4	10	0.7979	400	4000	0.8	BQs	0.6865	0.4847	0.9243	0.3457	1.2699	0.5755	0.3749	0.5658	0.194	0.7597
Representative Subsample	2000	50	1	16	0.7979	80	0.4	15	1.0908	0	2000	0.4	DPQs & BQs	0.6741	0.4346	0.9075	0.3425	1.25	0.5618	0.3486	0.5523	0.1993	0.7516
Representative Subsample	2000	50	1	16	0.7979	80	0.4	15	1.0908	0	2000	0.4	BQs	0.6626	0.4105	0.892	0.3235	1.2155	0.5501	0.3189	0.5408	0.1823	0.7231
Representative Subsample	2000	50	1	16	0.7979	100	0.5	10	0.7979	200	3500	0.7	DPQs & BQs	0.6942	0.4813	0.9346	0.3678	1.3024	0.5835	0.384	0.5737	0.2129	0.7866
Representative Subsample	2000	50	1	16	0.7979	100	0.5	10	0.7979	200	3500	0.7	BQs	0.6802	0.4679	0.9158	0.3575	1.2733	0.5689	0.3633	0.5593	0.2014	0.7608
Representative Subsample	2000	50	1	16	0.7979	120	0.6	10	0.7979	0	3000	0.6	DPQs & BQs	0.6875	0.4668	0.9256	0.3805	1.3061	0.5764	0.3745	0.5667	0.2214	0.7881
Representative Subsample	2000	50	1	16	0.7979	120	0.6	10	0.7979	0	3000	0.6	BQs	0.674	0.451	0.9074	0.3676	1.275	0.5624	0.3518	0.5529	0.208	0.7609
Representative Subsample	2000	50	1	24	1.0908	0	0	0	0	800	4000	0.8	DPQs & BQs	0.7009	0.4958	0.9436	0.3453	1.2889	0.5907	0.3936	0.5807	0.1989	0.7796
Representative Subsample	2000	50	1	24	1.0908	0	0	0	0	800	4000	0.8	BQs	0.6865	0.4847	0.9243	0.3376	1.2618	0.5755	0.3749	0.5658	0.1894	0.7552
Representative Subsample	2000	50	1	24	1.0908	20	0.1	10	0.7979	600	3500	0.7	DPQs & BQs	0.6942	0.4813	0.9346	0.3597	1.2943	0.5835	0.384	0.5737	0.2082	0.7819
Representative Subsample	2000	50	1	24	1.0908	20	0.1	10	0.7979	600	3500	0.7	BQs	0.6802	0.4679	0.9158	0.3497	1.2655	0.5689	0.3633	0.5593	0.197	0.7563
Representative Subsample	2000	50	1	24	1.0908	20	0.1	15	1.0908	500	3000	0.6	DPQs & BQs	0.6875	0.4668	0.9256	0.3577	1.2833	0.5764	0.3745	0.5667	0.2081	0.7748
Representative Subsample	2000	50	1	24	1.0908	20	0.1	15	1.0908	500	3000	0.6	BQs	0.674	0.451	0.9074	0.3455	1.2529	0.5624	0.3518	0.5529	0.1955	0.7484
Representative Subsample	2000	50	1	24	1.0908	20	0.1	20	1.2711	400	2500	0.5	DPQs & BQs	0.6808	0.4524	0.9166	0.3518	1.2684	0.5693	0.365	0.5597	0.2059	0.7655
Representative Subsample	2000	50	1	24	1.0908	20	0.1	20	1.2711	400	2500	0.5	BQs	0.6677	0.4342	0.8989	0.3376	1.2366	0.5558	0.3403	0.5465	0.1919	0.7384
Representative Subsample	2000	50	1	24	1.0908	20	0.1	25	1.3998	300	2000	0.4	DPQs & BQs	0.6741	0.4346	0.9075	0.3415	1.249	0.5618	0.3486	0.5523	0.1987	0.7511
Representative Subsample	2000	50	1	24	1.0908	20	0.1	25	1.3998	300	2000	0.4	BQs	0.6626	0.4105	0.892	0.3226	1.2146	0.5501	0.3189	0.5408	0.1818	0.7226
Representative Subsample	2000	50	1	24	1.0908	20	0.1	30	1.4991	200	1500	0.3	DPQs & BQs	0.6673	0.4168	0.8984	0.3302	1.2286	0.5543	0.3323	0.545	0.1909	0.7359
Representative Subsample	2000	50	1	24	1.0908	20	0.1	30	1.4991	200	1500	0.3	BQs	0.6574	0.3868	0.8851	0.3064	1.1915	0.5443	0.2976	0.5352	0.171	0.7062
Representative Subsample	2000	50	1	24	1.0908	40	0.2	10	0.7979	400	3000	0.6	DPQs & BQs	0.6875	0.4668	0.9256	0.3727	1.2983	0.5764	0.3745	0.5667	0.2169	0.7836
Representative Subsample	2000	50	1	24	1.0908	40	0.2	10	0.7979	400	3000	0.6	BQs	0.674	0.451	0.9074	0.3601	1.2675	0.5624	0.3518	0.5529	0.2037	0.7566
Representative Subsample	2000	50	1	24	1.0908	40	0.2	15	1.0908	200	2000	0.4	DPQs & BQs	0.6741	0.4346	0.9075	0.3632	1.2707	0.5618	0.3486	0.5523	0.2114	0.7637
Representative Subsample	2000	50	1	24	1.0908	40	0.2	15	1.0908	200	2000	0.4	BQs	0.6626	0.4105	0.892	0.3431	1.2351	0.5501	0.3189	0.5408	0.1934	0.7342
Representative Subsample	2000	50	1	24	1.0908	40	0.2	20	1.2711	0	1000	0.2	DPQs & BQs	0.6607	0.3867	0.8895	0.3321	1.2216	0.5478	0.3106	0.5385	0.1935	0.732
Representative Subsample	2000	50	1	24	1.0908	40	0.2	20	1.2711	0	1000	0.2	BQs	0.6531	0.3404	0.8793	0.2923	1.1716	0.5409	0.257	0.5318	0.1601	0.6919
Representative Subsample	2000	50	1	24	1.0908	60	0.3	10	0.7979	200	2500	0.5	DPQs & BQs	0.6808	0.4524	0.9166	0.3842	1.3009	0.5693	0.365	0.5597	0.2249	0.7845
Representative Subsample	2000	50	1	24	1.0908	60	0.3	10	0.7979	200	2500	0.5	BQs	0.6677	0.4342	0.8989	0.3687	1.2677	0.5558	0.3403	0.5465	0.2096	0.7561
Representative Subsample	2000	50	1	24	1.0908	80	0.4	10	0.7979	0	2000	0.4	DPQs & BQs	0.6741	0.4346	0.9075	0.3912	1.2988	0.5618	0.3486	0.5523	0.2277	0.78
Representative Subsample	2000	50	1	24	1.0908	80	0.4	10	0.7979	0	2000	0.4	BQs	0.6626	0.4105	0.892	0.3695	1.2615	0.5501	0.3189	0.5408	0.2083	0.7491
Representative Subsample	2000	50	1	32	1.2711	0	0	0	0	400	2000	0.4	DPQs & BQs	0.6741	0.4346	0.9075	0.3527	1.2602	0.5618	0.3486	0.5523	0.2052	0.7576
Representative Subsample	2000	50	1	32	1.2711	0	0	0	0	400	2000	0.4	BQs	0.6626	0.4105	0.892	0.3331	1.2252	0.5501	0.3189	0.5408	0.1878	0.7286
Representative Subsample	2000	50	1	32	1.2711	20	0.1	10	0.7979	200	1500	0.3	DPQs & BQs	0.6673	0.4168	0.8984	0.3595	1.2579	0.5543	0.3323	0.545	0.2079	0.7529
Representative Subsample	2000	50	1	32	1.2711	20	0.1	10	0.7979	200	1500	0.3	BQs	0.6574	0.3868	0.8851	0.3336	1.2187	0.5443	0.2976	0.5352	0.1862	0.7214
Representative Subsample	2000	50	1	32	1.2711	20	0.1	15	1.0908	100	1000	0.2	DPQs & BQs	0.6607	0.3867	0.8895	0.3407	1.2302	0.5478	0.3106	0.5385	0.1985	0.7371
Representative Subsample	2000	50	1	32	1.2711	20	0.1	15	1.0908	100	1000	0.2	BQs	0.6531	0.3404	0.8793	0.3	1.1792	0.5409	0.257	0.5318	0.1643	0.6961
Representative Subsample	2000	50	1	32	1.2711	20	0.1	20	1.2711	0	500	0.1	DPQs & BQs	0.6549	0.3541	0.8817	0.3161	1.1978	0.541	0.2978	0.5319	0.1928	0.7248
Representative Subsample	2000	50	1	32	1.2711	20	0.1	20	1.2711	0	500	0.1	BQs	0.6504	0.2808	0.8756	0.2507	1.1263	0.5374	0.2345	0.5283	0.1519	0.6802
Representative Subsample	2000	50	1	32	1.2711	40	0.2	10	0.7979	0	1000	0.2	DPQs & BQs	0.6607	0.3867	0.8895	0.3532	1.2427	0.5478	0.3106	0.5385	0.2058	0.7443
Representative Subsample	2000	50	1	32	1.2711	40	0.2	10	0.7979	0	1000	0.2	BQs	0.6531	0.3404	0.8793	0.3109	1.1902	0.5409	0.257	0.5318	0.1703	0.7021
Representative Subsample	2500	0	0	0	0	60	0.3	30	1.4991	700	5000	1	BQs	0.699	0.5184	0.9411	0.1489	1.09	0.5886	0.3979	0.5786	0.0829	0.6615
Representative Subsample	2500	0	0	0	0	80	0.4	25	1.3998	500	4500	0.9	BQs	0.6928	0.5015	0.9327	0.1793	1.112	0.582	0.3864	0.5722	0.1002	0.6724
Representative Subsample	2500	0	0	0	0	80	0.4	30	1.4991	100	2500	0.5	BQs	0.6677	0.4342	0.8989	0.1662	1.0652	0.5558	0.3403	0.5465	0.0945	0.641
Representative Subsample	2500	0	0	0	0	100	0.5	20	1.2711	500	5000	1	BQs	0.699	0.5184	0.9411	0.2104	1.1515	0.5886	0.3979	0.5786	0.1171	0.6958
Representative Subsample	2500	0	0	0	0	100	0.5	25	1.3998	0	2500	0.5	BQs	0.6677	0.4342	0.8989	0.194	1.093	0.5558	0.3403	0.5465	0.1103	0.6568
Representative Subsample	2500	0	0	0	0	120	0.6	20	1.2711	100	3500	0.7	BQs	0.6802	0.4679	0.9158	0.2278	1.1436	0.5689	0.3633	0.5593	0.1283	0.6877
Representative Subsample	2500	0	0	0	0	160	0.8	15	1.0908	100	4500	0.9	BQs	0.6928	0.5015	0.9327	0.2794	1.2121	0.582	0.3864	0.5722	0.1562	0.7284
Representative Subsample	2500	10	0.2	16	0.7979	60	0.3	30	1.4991	540	4200	0.84	BQs	0.689	0.4914	0.9276	0.1912	1.1188	0.5781	0.3795	0.5683	0.1071	0.6754
Representative Subsample	2500	10	0.2	16	0.7979	80	0.4	25	1.3998	340	3700	0.74	BQs	0.6827	0.4746	0.9192	0.218	1.1372	0.5715	0.368	0.5619	0.1226	0.6845
Representative Subsample	2500	10	0.2	16	0.7979	100	0.5	20	1.2711	340	4200	0.84	BQs	0.689	0.4914	0.9276	0.2495	1.1771	0.5781	0.3795	0.5683	0.1398	0.7081
Representative Subsample	2500	10	0.2	16	0.7979	140	0.7	15	1.0908	240	4700	0.94	BQs	0.6953	0.5083	0.9361	0.2996	1.2356	0.5846	0.391	0.5748	0.1672	0.742
Representative Subsample	2500	10	0.2	24	1.0908	60	0.3	30	1.4991	460	3800	0.76	BQs	0.684	0.478	0.9209	0.2038	1.1247	0.5729	0.3703	0.5632	0.1145	0.6777
Representative Subsample	2500	10	0.2	24	1.0908	80	0.4	25	1.3998	260	3300	0.66	BQs	0.6777	0.4611	0.9124	0.2291	1.1415	0.5663	0.3587	0.5568	0.1293	0.686
Representative Subsample	2500	10	0.2	24	1.0908	100	0.5	20	1.2711	260	3800	0.76	BQs	0.684	0.478	0.9209	0.2605	1.1814	0.5729	0.3703	0.5632	0.1464	0.7096
Representative Subsample	2500	10	0.2	24	1.0908	140	0.7	15	1.0908	160	4300	0.86	BQs	0.6903	0.4948	0.9293	0.3101	1.2395	0.5794	0.3818	0.5696	0.1736	0.7432
Representative Subsample	2500	10	0.2	32	1.2711	60	0.3	25	1.3998	680	4900	0.98	BQs	0.6978	0.515	0.9394	0.2217	1.1611	0.5873	0.3956	0.5774	0.1235	0.7009
Representative Subsample	2500	10	0.2	32	1.2711	60	0.3	30	1.4991	380	3400	0.68	BQs	0.679	0.4645	0.9141	0.2088	1.1229	0.5676	0.361	0.558	0.1177	0.6758
Representative Subsample	2500	10	0.2	32	1.2711	80	0.4	20	1.2711	580	4900	0.98	BQs	0.6978	0.515	0.9394	0.2508	1.1902	0.5873	0.3956	0.5774	0.1398	0.7171
Representative Subsample	2500	10	0.2	32	1.2711	80	0.4	25	1.3998	180	2900	0.58	BQs	0.6727	0.4477	0.9057	0.2327	1.1384	0.5611	0.3495	0.5516	0.1318	0.6834
Representative Subsample	2500	10	0.2	32	1.2711	100	0.5	20	1.2711	180	3400	0.68	BQs	0.679	0.4645	0.9141	0.2639	1.178	0.5676	0.361	0.558	0.1488	0.7068
Representative Subsample	2500	10	0.2	32	1.2711	120	0.6	15	1.0908	380	4900	0.98	BQs	0.6978	0.515	0.9394	0.2988	1.2382	0.5873	0.3956	0.5774	0.1665	0.7439
Representative Subsample	2500	10	0.2	32	1.2711	140	0.7	15	1.0908	80	3900	0.78	BQs	0.6852	0.4813	0.9226	0.3128	1.2354	0.5742	0.3726	0.5645	0.1756	0.7401
Representative Subsample	2500	10	0.2	40	1.3998	60	0.3	25	1.3998	600	4500	0.9	BQs	0.6928	0.5015	0.9327	0.2241	1.1568	0.582	0.3864	0.5722	0.1253	0.6975
Representative Subsample	2500	10	0.2	40	1.3998	60	0.3	30	1.4991	300	3000	0.6	BQs	0.674	0.451	0.9074	0.2101	1.1175	0.5624	0.3518	0.5529	0.1189	0.6718
Representative Subsample	2500	10	0.2	40	1.3998	80	0.4	20	1.2711	500	4500	0.9	BQs	0.6928	0.5015	0.9327	0.2525	1.1852	0.582	0.3864	0.5722	0.1411	0.7133
Representative Subsample	2500	10	0.2	40	1.3998	80	0.4	25	1.3998	100	2500	0.5	BQs	0.6677	0.4342	0.8989	0.2328	1.1318	0.5558	0.3403	0.5465	0.1324	0.6788
Representative Subsample	2500	10	0.2	40	1.3998	100	0.5	20	1.2711	100	3000	0.6	BQs	0.674	0.451	0.9074	0.2636	1.171	0.5624	0.3518	0.5529	0.1492	0.7021
Representative Subsample	2500	10	0.2	40	1.3998	120	0.6	15	1.0908	300	4500	0.9	BQs	0.6928	0.5015	0.9327	0.2992	1.2319	0.582	0.3864	0.5722	0.1672	0.7395
Representative Subsample	2500	10	0.2	40	1.3998	140	0.7	15	1.0908	0	3500	0.7	BQs	0.6802	0.4679	0.9158	0.3117	1.2275	0.5689	0.3633	0.5593	0.1756	0.735
Representative Subsample	2500	10	0.2	48	1.4991	60	0.3	25	1.3998	520	4100	0.82	BQs	0.6878	0.4881	0.9259	0.2243	1.1502	0.5768	0.3772	0.5671	0.1257	0.6928
Representative Subsample	2500	10	0.2	48	1.4991	60	0.3	30	1.4991	220	2600	0.52	BQs	0.669	0.4375	0.9006	0.2094	1.11	0.5571	0.3426	0.5478	0.1189	0.6667
Representative Subsample	2500	10	0.2	48	1.4991	80	0.4	20	1.2711	420	4100	0.82	BQs	0.6878	0.4881	0.9259	0.2519	1.1778	0.5768	0.3772	0.5671	0.1412	0.7083
Representative Subsample	2500	10	0.2	48	1.4991	80	0.4	25	1.3998	20	2100	0.42	BQs	0.6636	0.4152	0.8934	0.2279	1.1213	0.5512	0.3232	0.5419	0.1287	0.6706
Representative Subsample	2500	10	0.2	48	1.4991	100	0.5	20	1.2711	20	2600	0.52	BQs	0.669	0.4375	0.9006	0.2613	1.1619	0.5571	0.3426	0.5478	0.1484	0.6962
Representative Subsample	2500	10	0.2	48	1.4991	120	0.6	15	1.0908	220	4100	0.82	BQs	0.6878	0.4881	0.9259	0.2974	1.2233	0.5768	0.3772	0.5671	0.1667	0.7338
Representative Subsample	2500	10	0.2	56	1.5795	40	0.2	30	1.4991	740	4700	0.94	BQs	0.6953	0.5083	0.9361	0.1998	1.1359	0.5846	0.391	0.5748	0.1115	0.6863
Representative Subsample	2500	10	0.2	56	1.5795	60	0.3	25	1.3998	440	3700	0.74	BQs	0.6827	0.4746	0.9192	0.223	1.1422	0.5715	0.368	0.5619	0.1254	0.6873
Representative Subsample	2500	10	0.2	56	1.5795	60	0.3	30	1.4991	140	2200	0.44	BQs	0.6646	0.42	0.8948	0.2053	1.1001	0.5524	0.3275	0.5431	0.1161	0.6592
Representative Subsample	2500	10	0.2	56	1.5795	80	0.4	20	1.2711	340	3700	0.74	BQs	0.6827	0.4746	0.9192	0.2498	1.169	0.5715	0.368	0.5619	0.1405	0.7024
Representative Subsample	2500	10	0.2	56	1.5795	100	0.5	15	1.0908	440	4700	0.94	BQs	0.6953	0.5083	0.9361	0.2795	1.2156	0.5846	0.391	0.5748	0.156	0.7308
Representative Subsample	2500	10	0.2	56	1.5795	120	0.6	15	1.0908	140	3700	0.74	BQs	0.6827	0.4746	0.9192	0.294	1.2132	0.5715	0.368	0.5619	0.1654	0.7273
Representative Subsample	2500	10	0.2	64	1.6468	40	0.2	30	1.4991	660	4300	0.86	BQs	0.6903	0.4948	0.9293	0.1988	1.1281	0.5794	0.3818	0.5696	0.1113	0.6809
Representative Subsample	2500	10	0.2	64	1.6468	60	0.3	20	1.2711	660	4800	0.96	BQs	0.6965	0.5116	0.9377	0.2322	1.1699	0.586	0.3933	0.5761	0.1295	0.7055
Representative Subsample	2500	10	0.2	64	1.6468	60	0.3	25	1.3998	360	3300	0.66	BQs	0.6777	0.4611	0.9124	0.2206	1.1331	0.5663	0.3587	0.5568	0.1245	0.6813
Representative Subsample	2500	10	0.2	64	1.6468	60	0.3	30	1.4991	60	1800	0.36	BQs	0.6605	0.401	0.8892	0.1995	1.0887	0.5478	0.3104	0.5385	0.112	0.6506
Representative Subsample	2500	10	0.2	64	1.6468	80	0.4	20	1.2711	260	3300	0.66	BQs	0.6777	0.4611	0.9124	0.2467	1.1591	0.5663	0.3587	0.5568	0.1392	0.696
Representative Subsample	2500	10	0.2	64	1.6468	100	0.5	15	1.0908	360	4300	0.86	BQs	0.6903	0.4948	0.9293	0.2764	1.2057	0.5794	0.3818	0.5696	0.1547	0.7243
Representative Subsample	2500	10	0.2	64	1.6468	120	0.6	15	1.0908	60	3300	0.66	BQs	0.6777	0.4611	0.9124	0.2897	1.2021	0.5663	0.3587	0.5568	0.1635	0.7202
Representative Subsample	2500	10	0.2	64	1.6468	180	0.9	10	0.7979	60	4800	0.96	BQs	0.6965	0.5116	0.9377	0.3422	1.2799	0.586	0.3933	0.5761	0.1908	0.7669
Representative Subsample	2500	20	0.4	16	0.7979	60	0.3	25	1.3998	680	4900	0.98	BQs	0.6978	0.515	0.9394	0.243	1.1825	0.5873	0.3956	0.5774	0.1354	0.7128
Representative Subsample	2500	20	0.4	16	0.7979	60	0.3	30	1.4991	380	3400	0.68	BQs	0.679	0.4645	0.9141	0.228	1.1422	0.5676	0.361	0.558	0.1286	0.6866
Representative Subsample	2500	20	0.4	16	0.7979	80	0.4	20	1.2711	580	4900	0.98	BQs	0.6978	0.515	0.9394	0.2721	1.2116	0.5873	0.3956	0.5774	0.1517	0.729
Representative Subsample	2500	20	0.4	16	0.7979	80	0.4	25	1.3998	180	2900	0.58	BQs	0.6727	0.4477	0.9057	0.2513	1.157	0.5611	0.3495	0.5516	0.1423	0.6939
Representative Subsample	2500	20	0.4	16	0.7979	100	0.5	20	1.2711	180	3400	0.68	BQs	0.679	0.4645	0.9141	0.2831	1.1973	0.5676	0.361	0.558	0.1596	0.7177
Representative Subsample	2500	20	0.4	16	0.7979	120	0.6	15	1.0908	380	4900	0.98	BQs	0.6978	0.515	0.9394	0.3202	1.2596	0.5873	0.3956	0.5774	0.1784	0.7558
Representative Subsample	2500	20	0.4	16	0.7979	140	0.7	15	1.0908	80	3900	0.78	BQs	0.6852	0.4813	0.9226	0.3327	1.2553	0.5742	0.3726	0.5645	0.1868	0.7513
Representative Subsample	2500	20	0.4	24	1.0908	60	0.3	25	1.3998	520	4100	0.82	BQs	0.6878	0.4881	0.9259	0.2668	1.1928	0.5768	0.3772	0.5671	0.1496	0.7167
Representative Subsample	2500	20	0.4	24	1.0908	60	0.3	30	1.4991	220	2600	0.52	BQs	0.669	0.4375	0.9006	0.2475	1.1482	0.5571	0.3426	0.5478	0.1406	0.6883
Representative Subsample	2500	20	0.4	24	1.0908	80	0.4	20	1.2711	420	4100	0.82	BQs	0.6878	0.4881	0.9259	0.2944	1.2203	0.5768	0.3772	0.5671	0.1651	0.7321
Representative Subsample	2500	20	0.4	24	1.0908	80	0.4	25	1.3998	20	2100	0.42	BQs	0.6636	0.4152	0.8934	0.2641	1.1575	0.5512	0.3232	0.5419	0.1491	0.6911
Representative Subsample	2500	20	0.4	24	1.0908	100	0.5	20	1.2711	20	2600	0.52	BQs	0.669	0.4375	0.9006	0.2994	1.2001	0.5571	0.3426	0.5478	0.1701	0.7178
Representative Subsample	2500	20	0.4	24	1.0908	120	0.6	15	1.0908	220	4100	0.82	BQs	0.6878	0.4881	0.9259	0.3399	1.2659	0.5768	0.3772	0.5671	0.1906	0.7576
Representative Subsample	2500	20	0.4	32	1.2711	40	0.2	30	1.4991	660	4300	0.86	BQs	0.6903	0.4948	0.9293	0.2553	1.1847	0.5794	0.3818	0.5696	0.1429	0.7126
Representative Subsample	2500	20	0.4	32	1.2711	60	0.3	20	1.2711	660	4800	0.96	BQs	0.6965	0.5116	0.9377	0.2907	1.2284	0.586	0.3933	0.5761	0.1621	0.7382
Representative Subsample	2500	20	0.4	32	1.2711	60	0.3	25	1.3998	360	3300	0.66	BQs	0.6777	0.4611	0.9124	0.2733	1.1858	0.5663	0.3587	0.5568	0.1543	0.711
Representative Subsample	2500	20	0.4	32	1.2711	60	0.3	30	1.4991	60	1800	0.36	BQs	0.6605	0.401	0.8892	0.2453	1.1346	0.5478	0.3104	0.5385	0.1378	0.6763
Representative Subsample	2500	20	0.4	32	1.2711	80	0.4	20	1.2711	260	3300	0.66	BQs	0.6777	0.4611	0.9124	0.2994	1.2118	0.5663	0.3587	0.5568	0.169	0.7257
Representative Subsample	2500	20	0.4	32	1.2711	100	0.5	15	1.0908	360	4300	0.86	BQs	0.6903	0.4948	0.9293	0.3329	1.2622	0.5794	0.3818	0.5696	0.1864	0.756
Representative Subsample	2500	20	0.4	32	1.2711	120	0.6	15	1.0908	60	3300	0.66	BQs	0.6777	0.4611	0.9124	0.3424	1.2548	0.5663	0.3587	0.5568	0.1932	0.75
Representative Subsample	2500	20	0.4	32	1.2711	180	0.9	10	0.7979	60	4800	0.96	BQs	0.6965	0.5116	0.9377	0.4007	1.3384	0.586	0.3933	0.5761	0.2235	0.7995
Representative Subsample	2500	20	0.4	40	1.3998	40	0.2	25	1.3998	700	4500	0.9	BQs	0.6928	0.5015	0.9327	0.269	1.2016	0.582	0.3864	0.5722	0.1503	0.7225
Representative Subsample	2500	20	0.4	40	1.3998	40	0.2	30	1.4991	500	3500	0.7	BQs	0.6802	0.4679	0.9158	0.2568	1.1726	0.5689	0.3633	0.5593	0.1447	0.704
Representative Subsample	2500	20	0.4	40	1.3998	60	0.3	20	1.2711	500	4000	0.8	BQs	0.6865	0.4847	0.9243	0.2913	1.2155	0.5755	0.3749	0.5658	0.1634	0.7292
Representative Subsample	2500	20	0.4	40	1.3998	60	0.3	25	1.3998	200	2500	0.5	BQs	0.6677	0.4342	0.8989	0.2716	1.1706	0.5558	0.3403	0.5465	0.1544	0.7009
Representative Subsample	2500	20	0.4	40	1.3998	80	0.4	15	1.0908	500	4500	0.9	BQs	0.6928	0.5015	0.9327	0.319	1.2517	0.582	0.3864	0.5722	0.1783	0.7505
Representative Subsample	2500	20	0.4	40	1.3998	80	0.4	20	1.2711	100	2500	0.5	BQs	0.6677	0.4342	0.8989	0.2962	1.1951	0.5558	0.3403	0.5465	0.1684	0.7148
Representative Subsample	2500	20	0.4	40	1.3998	100	0.5	15	1.0908	200	3500	0.7	BQs	0.6802	0.4679	0.9158	0.3302	1.246	0.5689	0.3633	0.5593	0.186	0.7454
Representative Subsample	2500	20	0.4	40	1.3998	140	0.7	10	0.7979	300	5000	1	BQs	0.699	0.5184	0.9411	0.3702	1.3113	0.5886	0.3979	0.5786	0.2061	0.7848
Representative Subsample	2500	20	0.4	40	1.3998	160	0.8	10	0.7979	100	4500	0.9	BQs	0.6928	0.5015	0.9327	0.3837	1.3164	0.582	0.3864	0.5722	0.2145	0.7867
Representative Subsample	2500	20	0.4	48	1.4991	40	0.2	20	1.2711	740	4700	0.94	BQs	0.6953	0.5083	0.9361	0.2771	1.2132	0.5846	0.391	0.5748	0.1546	0.7294
Representative Subsample	2500	20	0.4	48	1.4991	40	0.2	25	1.3998	540	3700	0.74	BQs	0.6827	0.4746	0.9192	0.2665	1.1857	0.5715	0.368	0.5619	0.1499	0.7118
Representative Subsample	2500	20	0.4	48	1.4991	40	0.2	30	1.4991	340	2700	0.54	BQs	0.6702	0.4409	0.9023	0.2532	1.1555	0.5585	0.3449	0.549	0.1437	0.6927
Representative Subsample	2500	20	0.4	48	1.4991	60	0.3	15	1.0908	640	4700	0.94	BQs	0.6953	0.5083	0.9361	0.3008	1.2369	0.5846	0.391	0.5748	0.1679	0.7427
Representative Subsample	2500	20	0.4	48	1.4991	60	0.3	20	1.2711	340	3200	0.64	BQs	0.6765	0.4578	0.9108	0.2867	1.1975	0.565	0.3564	0.5555	0.1619	0.7174
Representative Subsample	2500	20	0.4	48	1.4991	60	0.3	25	1.3998	40	1700	0.34	BQs	0.6595	0.3963	0.8879	0.258	1.1458	0.5466	0.3061	0.5374	0.1446	0.682
Representative Subsample	2500	20	0.4	48	1.4991	80	0.4	15	1.0908	340	3700	0.74	BQs	0.6827	0.4746	0.9192	0.3139	1.2331	0.5715	0.368	0.5619	0.1766	0.7385
Representative Subsample	2500	20	0.4	48	1.4991	100	0.5	15	1.0908	40	2700	0.54	BQs	0.6702	0.4409	0.9023	0.3224	1.2247	0.5585	0.3449	0.549	0.1829	0.7319
Representative Subsample	2500	20	0.4	48	1.4991	120	0.6	10	0.7979	340	4700	0.94	BQs	0.6953	0.5083	0.9361	0.35	1.286	0.5846	0.391	0.5748	0.1953	0.7701
Representative Subsample	2500	20	0.4	48	1.4991	140	0.7	10	0.7979	140	4200	0.84	BQs	0.689	0.4914	0.9276	0.3634	1.291	0.5781	0.3795	0.5683	0.2036	0.7719
Representative Subsample	2500	20	0.4	56	1.5795	20	0.1	25	1.3998	880	4900	0.98	BQs	0.6978	0.515	0.9394	0.2538	1.1932	0.5873	0.3956	0.5774	0.1414	0.7188
Representative Subsample	2500	20	0.4	56	1.5795	20	0.1	30	1.4991	780	4400	0.88	BQs	0.6915	0.4982	0.931	0.2486	1.1796	0.5807	0.3841	0.5709	0.1391	0.71
Representative Subsample	2500	20	0.4	56	1.5795	40	0.2	15	1.0908	780	4900	0.98	BQs	0.6978	0.515	0.9394	0.2795	1.2189	0.5873	0.3956	0.5774	0.1558	0.7331
Representative Subsample	2500	20	0.4	56	1.5795	40	0.2	20	1.2711	580	3900	0.78	BQs	0.6852	0.4813	0.9226	0.2723	1.1949	0.5742	0.3726	0.5645	0.1529	0.7174
Representative Subsample	2500	20	0.4	56	1.5795	40	0.2	25	1.3998	380	2900	0.58	BQs	0.6727	0.4477	0.9057	0.2606	1.1663	0.5611	0.3495	0.5516	0.1476	0.6992
Representative Subsample	2500	20	0.4	56	1.5795	40	0.2	30	1.4991	180	1900	0.38	BQs	0.6615	0.4057	0.8906	0.2413	1.132	0.5489	0.3147	0.5397	0.1358	0.6755
Representative Subsample	2500	20	0.4	56	1.5795	60	0.3	15	1.0908	480	3900	0.78	BQs	0.6852	0.4813	0.9226	0.2947	1.2173	0.5742	0.3726	0.5645	0.1655	0.73
Representative Subsample	2500	20	0.4	56	1.5795	60	0.3	20	1.2711	180	2400	0.48	BQs	0.6667	0.4294	0.8976	0.2778	1.1754	0.5547	0.336	0.5453	0.1577	0.703
Representative Subsample	2500	20	0.4	56	1.5795	80	0.4	10	0.7979	580	4900	0.98	BQs	0.6978	0.515	0.9394	0.3127	1.2521	0.5873	0.3956	0.5774	0.1743	0.7516
Representative Subsample	2500	20	0.4	56	1.5795	80	0.4	15	1.0908	180	2900	0.58	BQs	0.6727	0.4477	0.9057	0.3053	1.211	0.5611	0.3495	0.5516	0.1729	0.7245
Representative Subsample	2500	20	0.4	56	1.5795	100	0.5	10	0.7979	380	4400	0.88	BQs	0.6915	0.4982	0.931	0.3279	1.2589	0.5807	0.3841	0.5709	0.1834	0.7543
Representative Subsample	2500	20	0.4	56	1.5795	120	0.6	10	0.7979	180	3900	0.78	BQs	0.6852	0.4813	0.9226	0.3413	1.2639	0.5742	0.3726	0.5645	0.1916	0.7561
Representative Subsample	2500	20	0.4	64	1.6468	20	0.1	20	1.2711	820	4600	0.92	BQs	0.694	0.5049	0.9344	0.2533	1.1877	0.5833	0.3887	0.5735	0.1415	0.715
Representative Subsample	2500	20	0.4	64	1.6468	20	0.1	25	1.3998	720	4100	0.82	BQs	0.6878	0.4881	0.9259	0.2489	1.1748	0.5768	0.3772	0.5671	0.1395	0.7066
Representative Subsample	2500	20	0.4	64	1.6468	20	0.1	30	1.4991	620	3600	0.72	BQs	0.6815	0.4712	0.9175	0.2433	1.1608	0.5702	0.3656	0.5606	0.137	0.6976
Representative Subsample	2500	20	0.4	64	1.6468	40	0.2	15	1.0908	620	4100	0.82	BQs	0.6878	0.4881	0.9259	0.2733	1.1992	0.5768	0.3772	0.5671	0.1532	0.7203
Representative Subsample	2500	20	0.4	64	1.6468	40	0.2	20	1.2711	420	3100	0.62	BQs	0.6752	0.4544	0.9091	0.2649	1.1739	0.5637	0.3541	0.5542	0.1497	0.7039
Representative Subsample	2500	20	0.4	64	1.6468	40	0.2	25	1.3998	220	2100	0.42	BQs	0.6636	0.4152	0.8934	0.2489	1.1423	0.5512	0.3232	0.5419	0.1405	0.6825
Representative Subsample	2500	20	0.4	64	1.6468	40	0.2	30	1.4991	20	1100	0.22	BQs	0.654	0.3497	0.8804	0.214	1.0944	0.5416	0.2651	0.5325	0.1177	0.6502
Representative Subsample	2500	20	0.4	64	1.6468	60	0.3	10	0.7979	620	4600	0.92	BQs	0.694	0.5049	0.9344	0.2895	1.2239	0.5833	0.3887	0.5735	0.1617	0.7352
Representative Subsample	2500	20	0.4	64	1.6468	60	0.3	15	1.0908	320	3100	0.62	BQs	0.6752	0.4544	0.9091	0.286	1.1951	0.5637	0.3541	0.5542	0.1617	0.7159
Representative Subsample	2500	20	0.4	64	1.6468	60	0.3	20	1.2711	20	1600	0.32	BQs	0.6584	0.3915	0.8865	0.26	1.1465	0.5455	0.3019	0.5363	0.1454	0.6817
Representative Subsample	2500	20	0.4	64	1.6468	80	0.4	10	0.7979	420	4100	0.82	BQs	0.6878	0.4881	0.9259	0.3047	1.2307	0.5768	0.3772	0.5671	0.1708	0.7379
Representative Subsample	2500	20	0.4	64	1.6468	80	0.4	15	1.0908	20	2100	0.42	BQs	0.6636	0.4152	0.8934	0.2903	1.1837	0.5512	0.3232	0.5419	0.1639	0.7059
Representative Subsample	2500	20	0.4	64	1.6468	100	0.5	10	0.7979	220	3600	0.72	BQs	0.6815	0.4712	0.9175	0.3182	1.2357	0.5702	0.3656	0.5606	0.1791	0.7398
Representative Subsample	2500	20	0.4	64	1.6468	120	0.6	10	0.7979	20	3100	0.62	BQs	0.6752	0.4544	0.9091	0.33	1.2391	0.5637	0.3541	0.5542	0.1866	0.7407
Representative Subsample	2500	30	0.6	16	0.7979	60	0.3	25	1.3998	520	4100	0.82	BQs	0.6878	0.4881	0.9259	0.28	1.206	0.5768	0.3772	0.5671	0.157	0.7241
Representative Subsample	2500	30	0.6	16	0.7979	60	0.3	30	1.4991	220	2600	0.52	BQs	0.669	0.4375	0.9006	0.2594	1.16	0.5571	0.3426	0.5478	0.1473	0.6951
Representative Subsample	2500	30	0.6	16	0.7979	80	0.4	20	1.2711	420	4100	0.82	BQs	0.6878	0.4881	0.9259	0.3076	1.2336	0.5768	0.3772	0.5671	0.1725	0.7395
Representative Subsample	2500	30	0.6	16	0.7979	80	0.4	25	1.3998	20	2100	0.42	BQs	0.6636	0.4152	0.8934	0.2754	1.1688	0.5512	0.3232	0.5419	0.1555	0.6974
Representative Subsample	2500	30	0.6	16	0.7979	100	0.5	20	1.2711	20	2600	0.52	BQs	0.669	0.4375	0.9006	0.3113	1.2119	0.5571	0.3426	0.5478	0.1768	0.7246
Representative Subsample	2500	30	0.6	16	0.7979	120	0.6	15	1.0908	220	4100	0.82	BQs	0.6878	0.4881	0.9259	0.3531	1.2791	0.5768	0.3772	0.5671	0.198	0.765
Representative Subsample	2500	30	0.6	24	1.0908	40	0.2	25	1.3998	780	4900	0.98	BQs	0.6978	0.515	0.9394	0.3073	1.2467	0.5873	0.3956	0.5774	0.1712	0.7486
Representative Subsample	2500	30	0.6	24	1.0908	40	0.2	30	1.4991	580	3900	0.78	BQs	0.6852	0.4813	0.9226	0.2933	1.2158	0.5742	0.3726	0.5645	0.1647	0.7292
Representative Subsample	2500	30	0.6	24	1.0908	60	0.3	20	1.2711	580	4400	0.88	BQs	0.6915	0.4982	0.931	0.3295	1.2605	0.5807	0.3841	0.5709	0.1843	0.7552
Representative Subsample	2500	30	0.6	24	1.0908	60	0.3	25	1.3998	280	2900	0.58	BQs	0.6727	0.4477	0.9057	0.3071	1.2128	0.5611	0.3495	0.5516	0.1739	0.7255
Representative Subsample	2500	30	0.6	24	1.0908	80	0.4	15	1.0908	580	4900	0.98	BQs	0.6978	0.515	0.9394	0.3587	1.2981	0.5873	0.3956	0.5774	0.1999	0.7772
Representative Subsample	2500	30	0.6	24	1.0908	80	0.4	20	1.2711	180	2900	0.58	BQs	0.6727	0.4477	0.9057	0.3324	1.2381	0.5611	0.3495	0.5516	0.1883	0.7399
Representative Subsample	2500	30	0.6	24	1.0908	100	0.5	15	1.0908	280	3900	0.78	BQs	0.6852	0.4813	0.9226	0.3687	1.2913	0.5742	0.3726	0.5645	0.2071	0.7715
Representative Subsample	2500	30	0.6	24	1.0908	160	0.8	10	0.7979	180	4900	0.98	BQs	0.6978	0.515	0.9394	0.4251	1.3645	0.5873	0.3956	0.5774	0.2369	0.8143
Representative Subsample	2500	30	0.6	32	1.2711	40	0.2	20	1.2711	740	4700	0.94	BQs	0.6953	0.5083	0.9361	0.33	1.2661	0.5846	0.391	0.5748	0.1842	0.759
Representative Subsample	2500	30	0.6	32	1.2711	40	0.2	25	1.3998	540	3700	0.74	BQs	0.6827	0.4746	0.9192	0.3159	1.2351	0.5715	0.368	0.5619	0.1777	0.7396
Representative Subsample	2500	30	0.6	32	1.2711	40	0.2	30	1.4991	340	2700	0.54	BQs	0.6702	0.4409	0.9023	0.2991	1.2014	0.5585	0.3449	0.549	0.1697	0.7188
Representative Subsample	2500	30	0.6	32	1.2711	60	0.3	15	1.0908	640	4700	0.94	BQs	0.6953	0.5083	0.9361	0.3537	1.2898	0.5846	0.391	0.5748	0.1974	0.7722
Representative Subsample	2500	30	0.6	32	1.2711	60	0.3	20	1.2711	340	3200	0.64	BQs	0.6765	0.4578	0.9108	0.3344	1.2451	0.565	0.3564	0.5555	0.1889	0.7443
Representative Subsample	2500	30	0.6	32	1.2711	60	0.3	25	1.3998	40	1700	0.34	BQs	0.6595	0.3963	0.8879	0.2992	1.1871	0.5466	0.3061	0.5374	0.1677	0.7051
Representative Subsample	2500	30	0.6	32	1.2711	80	0.4	15	1.0908	340	3700	0.74	BQs	0.6827	0.4746	0.9192	0.3633	1.2825	0.5715	0.368	0.5619	0.2043	0.7663
Representative Subsample	2500	30	0.6	32	1.2711	100	0.5	15	1.0908	40	2700	0.54	BQs	0.6702	0.4409	0.9023	0.3682	1.2706	0.5585	0.3449	0.549	0.209	0.758
Representative Subsample	2500	30	0.6	32	1.2711	120	0.6	10	0.7979	340	4700	0.94	BQs	0.6953	0.5083	0.9361	0.4029	1.3389	0.5846	0.391	0.5748	0.2248	0.7996
Representative Subsample	2500	30	0.6	32	1.2711	140	0.7	10	0.7979	140	4200	0.84	BQs	0.689	0.4914	0.9276	0.4146	1.3422	0.5781	0.3795	0.5683	0.2322	0.8006
Representative Subsample	2500	30	0.6	40	1.3998	20	0.1	20	1.2711	900	5000	1	BQs	0.699	0.5184	0.9411	0.3201	1.2612	0.5886	0.3979	0.5786	0.1782	0.7569
Representative Subsample	2500	30	0.6	40	1.3998	20	0.1	25	1.3998	800	4500	0.9	BQs	0.6928	0.5015	0.9327	0.3138	1.2465	0.582	0.3864	0.5722	0.1754	0.7476
Representative Subsample	2500	30	0.6	40	1.3998	20	0.1	30	1.4991	700	4000	0.8	BQs	0.6865	0.4847	0.9243	0.3063	1.2306	0.5755	0.3749	0.5658	0.1719	0.7376
Representative Subsample	2500	30	0.6	40	1.3998	40	0.2	15	1.0908	700	4500	0.9	BQs	0.6928	0.5015	0.9327	0.3388	1.2715	0.582	0.3864	0.5722	0.1894	0.7616
Representative Subsample	2500	30	0.6	40	1.3998	40	0.2	20	1.2711	500	3500	0.7	BQs	0.6802	0.4679	0.9158	0.3268	1.2426	0.5689	0.3633	0.5593	0.1841	0.7435
Representative Subsample	2500	30	0.6	40	1.3998	40	0.2	25	1.3998	300	2500	0.5	BQs	0.6677	0.4342	0.8989	0.3104	1.2094	0.5558	0.3403	0.5465	0.1765	0.723
Representative Subsample	2500	30	0.6	40	1.3998	40	0.2	30	1.4991	100	1500	0.3	BQs	0.6574	0.3868	0.8851	0.2815	1.1665	0.5443	0.2976	0.5352	0.1571	0.6923
Representative Subsample	2500	30	0.6	40	1.3998	60	0.3	10	0.7979	700	5000	1	BQs	0.699	0.5184	0.9411	0.3572	1.2983	0.5886	0.3979	0.5786	0.1989	0.7776
Representative Subsample	2500	30	0.6	40	1.3998	60	0.3	15	1.0908	400	3500	0.7	BQs	0.6802	0.4679	0.9158	0.3486	1.2645	0.5689	0.3633	0.5593	0.1964	0.7558
Representative Subsample	2500	30	0.6	40	1.3998	60	0.3	20	1.2711	100	2000	0.4	BQs	0.6626	0.4105	0.892	0.3201	1.2121	0.5501	0.3189	0.5408	0.1804	0.7212
Representative Subsample	2500	30	0.6	40	1.3998	80	0.4	10	0.7979	500	4500	0.9	BQs	0.6928	0.5015	0.9327	0.3712	1.3038	0.582	0.3864	0.5722	0.2074	0.7797
Representative Subsample	2500	30	0.6	40	1.3998	80	0.4	15	1.0908	100	2500	0.5	BQs	0.6677	0.4342	0.8989	0.3538	1.2527	0.5558	0.3403	0.5465	0.2011	0.7476
Representative Subsample	2500	30	0.6	40	1.3998	100	0.5	10	0.7979	300	4000	0.8	BQs	0.6865	0.4847	0.9243	0.3834	1.3076	0.5755	0.3749	0.5658	0.2151	0.7809
Representative Subsample	2500	30	0.6	40	1.3998	120	0.6	10	0.7979	100	3500	0.7	BQs	0.6802	0.4679	0.9158	0.3939	1.3097	0.5689	0.3633	0.5593	0.2219	0.7812
Representative Subsample	2500	30	0.6	48	1.4991	20	0.1	10	0.7979	860	4800	0.96	BQs	0.6965	0.5116	0.9377	0.3199	1.2576	0.586	0.3933	0.5761	0.1784	0.7545
Representative Subsample	2500	30	0.6	48	1.4991	20	0.1	15	1.0908	760	4300	0.86	BQs	0.6903	0.4948	0.9293	0.3186	1.2479	0.5794	0.3818	0.5696	0.1783	0.748
Representative Subsample	2500	30	0.6	48	1.4991	20	0.1	20	1.2711	660	3800	0.76	BQs	0.684	0.478	0.9209	0.3133	1.2342	0.5729	0.3703	0.5632	0.1761	0.7393
Representative Subsample	2500	30	0.6	48	1.4991	20	0.1	25	1.3998	560	3300	0.66	BQs	0.6777	0.4611	0.9124	0.306	1.2185	0.5663	0.3587	0.5568	0.1727	0.7295
Representative Subsample	2500	30	0.6	48	1.4991	20	0.1	30	1.4991	460	2800	0.56	BQs	0.6715	0.4443	0.904	0.2977	1.2017	0.5598	0.3472	0.5503	0.1688	0.7191
Representative Subsample	2500	30	0.6	48	1.4991	40	0.2	10	0.7979	660	4300	0.86	BQs	0.6903	0.4948	0.9293	0.3346	1.2639	0.5794	0.3818	0.5696	0.1873	0.7569
Representative Subsample	2500	30	0.6	48	1.4991	40	0.2	15	1.0908	460	3300	0.66	BQs	0.6777	0.4611	0.9124	0.3291	1.2415	0.5663	0.3587	0.5568	0.1857	0.7425
Representative Subsample	2500	30	0.6	48	1.4991	40	0.2	20	1.2711	260	2300	0.46	BQs	0.6656	0.4247	0.8962	0.3128	1.209	0.5535	0.3317	0.5442	0.1773	0.7215
Representative Subsample	2500	30	0.6	48	1.4991	40	0.2	25	1.3998	60	1300	0.26	BQs	0.6557	0.3682	0.8828	0.2773	1.1601	0.543	0.2814	0.5338	0.1537	0.6875
Representative Subsample	2500	30	0.6	48	1.4991	60	0.3	10	0.7979	460	3800	0.76	BQs	0.684	0.478	0.9209	0.3475	1.2684	0.5729	0.3703	0.5632	0.1953	0.7585
Representative Subsample	2500	30	0.6	48	1.4991	60	0.3	15	1.0908	160	2300	0.46	BQs	0.6656	0.4247	0.8962	0.3326	1.2288	0.5535	0.3317	0.5442	0.1885	0.7327
Representative Subsample	2500	30	0.6	48	1.4991	80	0.4	10	0.7979	260	3300	0.66	BQs	0.6777	0.4611	0.9124	0.3588	1.2712	0.5663	0.3587	0.5568	0.2025	0.7592
Representative Subsample	2500	30	0.6	48	1.4991	100	0.5	10	0.7979	60	2800	0.56	BQs	0.6715	0.4443	0.904	0.3683	1.2723	0.5598	0.3472	0.5503	0.2088	0.7591
Representative Subsample	2500	30	0.6	56	1.5795	0	0	0	0	820	4100	0.82	BQs	0.6878	0.4881	0.9259	0.2953	1.2213	0.5768	0.3772	0.5671	0.1656	0.7326
Representative Subsample	2500	30	0.6	56	1.5795	20	0.1	10	0.7979	620	3600	0.72	BQs	0.6815	0.4712	0.9175	0.3091	1.2266	0.5702	0.3656	0.5606	0.174	0.7346
Representative Subsample	2500	30	0.6	56	1.5795	20	0.1	15	1.0908	520	3100	0.62	BQs	0.6752	0.4544	0.9091	0.3066	1.2157	0.5637	0.3541	0.5542	0.1733	0.7275
Representative Subsample	2500	30	0.6	56	1.5795	20	0.1	20	1.2711	420	2600	0.52	BQs	0.669	0.4375	0.9006	0.3003	1.2009	0.5571	0.3426	0.5478	0.1705	0.7183
Representative Subsample	2500	30	0.6	56	1.5795	20	0.1	25	1.3998	320	2100	0.42	BQs	0.6636	0.4152	0.8934	0.2884	1.1818	0.5512	0.3232	0.5419	0.1628	0.7048
Representative Subsample	2500	30	0.6	56	1.5795	20	0.1	30	1.4991	220	1600	0.32	BQs	0.6584	0.3915	0.8865	0.2744	1.1609	0.5455	0.3019	0.5363	0.1535	0.6898
Representative Subsample	2500	30	0.6	56	1.5795	40	0.2	10	0.7979	420	3100	0.62	BQs	0.6752	0.4544	0.9091	0.3212	1.2303	0.5637	0.3541	0.5542	0.1816	0.7358
Representative Subsample	2500	30	0.6	56	1.5795	40	0.2	15	1.0908	220	2100	0.42	BQs	0.6636	0.4152	0.8934	0.3091	1.2025	0.5512	0.3232	0.5419	0.1745	0.7165
Representative Subsample	2500	30	0.6	56	1.5795	40	0.2	20	1.2711	20	1100	0.22	BQs	0.654	0.3497	0.8804	0.2683	1.1488	0.5416	0.2651	0.5325	0.1476	0.6801
Representative Subsample	2500	30	0.6	56	1.5795	60	0.3	10	0.7979	220	2600	0.52	BQs	0.669	0.4375	0.9006	0.3316	1.2323	0.5571	0.3426	0.5478	0.1884	0.7361
Representative Subsample	2500	30	0.6	56	1.5795	80	0.4	10	0.7979	20	2100	0.42	BQs	0.6636	0.4152	0.8934	0.3359	1.2293	0.5512	0.3232	0.5419	0.1897	0.7316
Representative Subsample	2500	30	0.6	64	1.6468	0	0	0	0	580	2900	0.58	BQs	0.6727	0.4477	0.9057	0.2824	1.1881	0.5611	0.3495	0.5516	0.16	0.7116
Representative Subsample	2500	30	0.6	64	1.6468	20	0.1	10	0.7979	380	2400	0.48	BQs	0.6667	0.4294	0.8976	0.2928	1.1904	0.5547	0.336	0.5453	0.1662	0.7115
Representative Subsample	2500	30	0.6	64	1.6468	20	0.1	15	1.0908	280	1900	0.38	BQs	0.6615	0.4057	0.8906	0.2842	1.1749	0.5489	0.3147	0.5397	0.1599	0.6996
Representative Subsample	2500	30	0.6	64	1.6468	20	0.1	20	1.2711	180	1400	0.28	BQs	0.6565	0.3775	0.8839	0.2688	1.1527	0.5436	0.2895	0.5345	0.1495	0.684
Representative Subsample	2500	30	0.6	64	1.6468	20	0.1	25	1.3998	80	900	0.18	BQs	0.6526	0.3285	0.8785	0.2366	1.1151	0.5402	0.2525	0.5311	0.1319	0.663
Representative Subsample	2500	30	0.6	64	1.6468	40	0.2	10	0.7979	180	1900	0.38	BQs	0.6615	0.4057	0.8906	0.2973	1.1879	0.5489	0.3147	0.5397	0.1673	0.707
Representative Subsample	2500	40	0.8	16	0.7979	40	0.2	30	1.4991	660	4300	0.86	BQs	0.6903	0.4948	0.9293	0.2964	1.2257	0.5794	0.3818	0.5696	0.1659	0.7355
Representative Subsample	2500	40	0.8	16	0.7979	60	0.3	20	1.2711	660	4800	0.96	BQs	0.6965	0.5116	0.9377	0.3331	1.2708	0.586	0.3933	0.5761	0.1858	0.7618
Representative Subsample	2500	40	0.8	16	0.7979	60	0.3	25	1.3998	360	3300	0.66	BQs	0.6777	0.4611	0.9124	0.3116	1.224	0.5663	0.3587	0.5568	0.1758	0.7326
Representative Subsample	2500	40	0.8	16	0.7979	60	0.3	30	1.4991	60	1800	0.36	BQs	0.6605	0.401	0.8892	0.2786	1.1678	0.5478	0.3104	0.5385	0.1564	0.695
Representative Subsample	2500	40	0.8	16	0.7979	80	0.4	20	1.2711	260	3300	0.66	BQs	0.6777	0.4611	0.9124	0.3376	1.2501	0.5663	0.3587	0.5568	0.1905	0.7473
Representative Subsample	2500	40	0.8	16	0.7979	100	0.5	15	1.0908	360	4300	0.86	BQs	0.6903	0.4948	0.9293	0.374	1.3033	0.5794	0.3818	0.5696	0.2093	0.779
Representative Subsample	2500	40	0.8	16	0.7979	120	0.6	15	1.0908	60	3300	0.66	BQs	0.6777	0.4611	0.9124	0.3806	1.2931	0.5663	0.3587	0.5568	0.2148	0.7716
Representative Subsample	2500	40	0.8	16	0.7979	180	0.9	10	0.7979	60	4800	0.96	BQs	0.6965	0.5116	0.9377	0.4431	1.3809	0.586	0.3933	0.5761	0.2471	0.8232
Representative Subsample	2500	40	0.8	24	1.0908	40	0.2	20	1.2711	740	4700	0.94	BQs	0.6953	0.5083	0.9361	0.3657	1.3018	0.5846	0.391	0.5748	0.2041	0.7789
Representative Subsample	2500	40	0.8	24	1.0908	40	0.2	25	1.3998	540	3700	0.74	BQs	0.6827	0.4746	0.9192	0.3493	1.2685	0.5715	0.368	0.5619	0.1964	0.7583
Representative Subsample	2500	40	0.8	24	1.0908	40	0.2	30	1.4991	340	2700	0.54	BQs	0.6702	0.4409	0.9023	0.3301	1.2324	0.5585	0.3449	0.549	0.1873	0.7363
Representative Subsample	2500	40	0.8	24	1.0908	60	0.3	15	1.0908	640	4700	0.94	BQs	0.6953	0.5083	0.9361	0.3894	1.3255	0.5846	0.391	0.5748	0.2173	0.7921
Representative Subsample	2500	40	0.8	24	1.0908	60	0.3	20	1.2711	340	3200	0.64	BQs	0.6765	0.4578	0.9108	0.3665	1.2773	0.565	0.3564	0.5555	0.207	0.7625
Representative Subsample	2500	40	0.8	24	1.0908	60	0.3	25	1.3998	40	1700	0.34	BQs	0.6595	0.3963	0.8879	0.327	1.2149	0.5466	0.3061	0.5374	0.1833	0.7207
Representative Subsample	2500	40	0.8	24	1.0908	80	0.4	15	1.0908	340	3700	0.74	BQs	0.6827	0.4746	0.9192	0.3966	1.3158	0.5715	0.368	0.5619	0.2231	0.785
Representative Subsample	2500	40	0.8	24	1.0908	100	0.5	15	1.0908	40	2700	0.54	BQs	0.6702	0.4409	0.9023	0.3992	1.3015	0.5585	0.3449	0.549	0.2265	0.7756
Representative Subsample	2500	40	0.8	24	1.0908	120	0.6	10	0.7979	340	4700	0.94	BQs	0.6953	0.5083	0.9361	0.4386	1.3746	0.5846	0.391	0.5748	0.2448	0.8195
Representative Subsample	2500	40	0.8	24	1.0908	140	0.7	10	0.7979	140	4200	0.84	BQs	0.689	0.4914	0.9276	0.4491	1.3767	0.5781	0.3795	0.5683	0.2516	0.8199
Representative Subsample	2500	40	0.8	32	1.2711	20	0.1	20	1.2711	820	4600	0.92	BQs	0.694	0.5049	0.9344	0.3688	1.3032	0.5833	0.3887	0.5735	0.206	0.7795
Representative Subsample	2500	40	0.8	32	1.2711	20	0.1	25	1.3998	720	4100	0.82	BQs	0.6878	0.4881	0.9259	0.3605	1.2864	0.5768	0.3772	0.5671	0.2021	0.7692
Representative Subsample	2500	40	0.8	32	1.2711	20	0.1	30	1.4991	620	3600	0.72	BQs	0.6815	0.4712	0.9175	0.3511	1.2686	0.5702	0.3656	0.5606	0.1976	0.7582
Representative Subsample	2500	40	0.8	32	1.2711	40	0.2	15	1.0908	620	4100	0.82	BQs	0.6878	0.4881	0.9259	0.3849	1.3108	0.5768	0.3772	0.5671	0.2158	0.7828
Representative Subsample	2500	40	0.8	32	1.2711	40	0.2	20	1.2711	420	3100	0.62	BQs	0.6752	0.4544	0.9091	0.3688	1.2778	0.5637	0.3541	0.5542	0.2085	0.7627
Representative Subsample	2500	40	0.8	32	1.2711	40	0.2	25	1.3998	220	2100	0.42	BQs	0.6636	0.4152	0.8934	0.3438	1.2372	0.5512	0.3232	0.5419	0.1941	0.7361
Representative Subsample	2500	40	0.8	32	1.2711	40	0.2	30	1.4991	20	1100	0.22	BQs	0.654	0.3497	0.8804	0.294	1.1744	0.5416	0.2651	0.5325	0.1617	0.6942
Representative Subsample	2500	40	0.8	32	1.2711	60	0.3	10	0.7979	620	4600	0.92	BQs	0.694	0.5049	0.9344	0.405	1.3394	0.5833	0.3887	0.5735	0.2262	0.7997
Representative Subsample	2500	40	0.8	32	1.2711	60	0.3	15	1.0908	320	3100	0.62	BQs	0.6752	0.4544	0.9091	0.39	1.299	0.5637	0.3541	0.5542	0.2205	0.7746
Representative Subsample	2500	40	0.8	32	1.2711	60	0.3	20	1.2711	20	1600	0.32	BQs	0.6584	0.3915	0.8865	0.3495	1.236	0.5455	0.3019	0.5363	0.1955	0.7318
Representative Subsample	2500	40	0.8	32	1.2711	80	0.4	10	0.7979	420	4100	0.82	BQs	0.6878	0.4881	0.9259	0.4163	1.3423	0.5768	0.3772	0.5671	0.2334	0.8005
Representative Subsample	2500	40	0.8	32	1.2711	80	0.4	15	1.0908	20	2100	0.42	BQs	0.6636	0.4152	0.8934	0.3853	1.2787	0.5512	0.3232	0.5419	0.2175	0.7595
Representative Subsample	2500	40	0.8	32	1.2711	100	0.5	10	0.7979	220	3600	0.72	BQs	0.6815	0.4712	0.9175	0.426	1.3435	0.5702	0.3656	0.5606	0.2398	0.8004
Representative Subsample	2500	40	0.8	32	1.2711	120	0.6	10	0.7979	20	3100	0.62	BQs	0.6752	0.4544	0.9091	0.4339	1.343	0.5637	0.3541	0.5542	0.2453	0.7995
Representative Subsample	2500	40	0.8	40	1.3998	0	0	0	0	900	4500	0.9	BQs	0.6928	0.5015	0.9327	0.3586	1.2913	0.582	0.3864	0.5722	0.2004	0.7726
Representative Subsample	2500	40	0.8	40	1.3998	20	0.1	10	0.7979	700	4000	0.8	BQs	0.6865	0.4847	0.9243	0.3713	1.2955	0.5755	0.3749	0.5658	0.2083	0.7741
Representative Subsample	2500	40	0.8	40	1.3998	20	0.1	15	1.0908	600	3500	0.7	BQs	0.6802	0.4679	0.9158	0.3671	1.2829	0.5689	0.3633	0.5593	0.2068	0.7662
Representative Subsample	2500	40	0.8	40	1.3998	20	0.1	20	1.2711	500	3000	0.6	BQs	0.674	0.451	0.9074	0.3591	1.2665	0.5624	0.3518	0.5529	0.2032	0.7561
Representative Subsample	2500	40	0.8	40	1.3998	20	0.1	25	1.3998	400	2500	0.5	BQs	0.6677	0.4342	0.8989	0.3492	1.2482	0.5558	0.3403	0.5465	0.1986	0.745
Representative Subsample	2500	40	0.8	40	1.3998	20	0.1	30	1.4991	300	2000	0.4	BQs	0.6626	0.4105	0.892	0.3328	1.2248	0.5501	0.3189	0.5408	0.1876	0.7284
Representative Subsample	2500	40	0.8	40	1.3998	40	0.2	10	0.7979	500	3500	0.7	BQs	0.6802	0.4679	0.9158	0.3822	1.298	0.5689	0.3633	0.5593	0.2153	0.7747
Representative Subsample	2500	40	0.8	40	1.3998	40	0.2	15	1.0908	300	2500	0.5	BQs	0.6677	0.4342	0.8989	0.3709	1.2699	0.5558	0.3403	0.5465	0.2109	0.7573
Representative Subsample	2500	40	0.8	40	1.3998	40	0.2	20	1.2711	100	1500	0.3	BQs	0.6574	0.3868	0.8851	0.3393	1.2244	0.5443	0.2976	0.5352	0.1894	0.7246
Representative Subsample	2500	40	0.8	40	1.3998	60	0.3	10	0.7979	300	3000	0.6	BQs	0.674	0.451	0.9074	0.3914	1.2988	0.5624	0.3518	0.5529	0.2215	0.7744
Representative Subsample	2500	40	0.8	40	1.3998	60	0.3	15	1.0908	0	1500	0.3	BQs	0.6574	0.3868	0.8851	0.3574	1.2424	0.5443	0.2976	0.5352	0.1995	0.7346
Representative Subsample	2500	40	0.8	40	1.3998	80	0.4	10	0.7979	100	2500	0.5	BQs	0.6677	0.4342	0.8989	0.3989	1.2979	0.5558	0.3403	0.5465	0.2268	0.7733
Representative Subsample	2500	40	0.8	48	1.4991	0	0	0	0	580	2900	0.58	BQs	0.6727	0.4477	0.9057	0.3428	1.2485	0.5611	0.3495	0.5516	0.1941	0.7458
Representative Subsample	2500	40	0.8	48	1.4991	20	0.1	10	0.7979	380	2400	0.48	BQs	0.6667	0.4294	0.8976	0.3507	1.2483	0.5547	0.336	0.5453	0.1991	0.7444
Representative Subsample	2500	40	0.8	48	1.4991	20	0.1	15	1.0908	280	1900	0.38	BQs	0.6615	0.4057	0.8906	0.3389	1.2296	0.5489	0.3147	0.5397	0.1907	0.7304
Representative Subsample	2500	40	0.8	48	1.4991	20	0.1	20	1.2711	180	1400	0.28	BQs	0.6565	0.3775	0.8839	0.3197	1.2036	0.5436	0.2895	0.5345	0.1778	0.7123
Representative Subsample	2500	40	0.8	48	1.4991	20	0.1	25	1.3998	80	900	0.18	BQs	0.6526	0.3285	0.8785	0.2809	1.1594	0.5402	0.2525	0.5311	0.1566	0.6877
Representative Subsample	2500	40	0.8	48	1.4991	40	0.2	10	0.7979	180	1900	0.38	BQs	0.6615	0.4057	0.8906	0.352	1.2427	0.5489	0.3147	0.5397	0.1981	0.7377
Representative Subsample	2500	40	0.8	56	1.5795	0	0	0	0	260	1300	0.26	BQs	0.6557	0.3682	0.8828	0.2971	1.1798	0.543	0.2814	0.5338	0.1647	0.6985
Representative Subsample	2500	40	0.8	56	1.5795	20	0.1	10	0.7979	60	800	0.16	BQs	0.652	0.3166	0.8778	0.2715	1.1493	0.5395	0.248	0.5304	0.1543	0.6847
Representative Subsample	2500	50	1	16	0.7979	40	0.2	25	1.3998	700	4500	0.9	DPQs & BQs	0.7075	0.5102	0.9526	0.3511	1.3037	0.5978	0.4031	0.5877	0.2013	0.789
Representative Subsample	2500	50	1	16	0.7979	40	0.2	25	1.3998	700	4500	0.9	BQs	0.6928	0.5015	0.9327	0.3452	1.2778	0.582	0.3864	0.5722	0.1929	0.7651
Representative Subsample	2500	50	1	16	0.7979	40	0.2	30	1.4991	500	3500	0.7	DPQs & BQs	0.6942	0.4813	0.9346	0.3373	1.2719	0.5835	0.384	0.5737	0.1953	0.769
Representative Subsample	2500	50	1	16	0.7979	40	0.2	30	1.4991	500	3500	0.7	BQs	0.6802	0.4679	0.9158	0.3279	1.2437	0.5689	0.3633	0.5593	0.1847	0.7441
Representative Subsample	2500	50	1	16	0.7979	60	0.3	20	1.2711	500	4000	0.8	DPQs & BQs	0.7009	0.4958	0.9436	0.3733	1.3169	0.5907	0.3936	0.5807	0.215	0.7957
Representative Subsample	2500	50	1	16	0.7979	60	0.3	20	1.2711	500	4000	0.8	BQs	0.6865	0.4847	0.9243	0.3649	1.2892	0.5755	0.3749	0.5658	0.2048	0.7705
Representative Subsample	2500	50	1	16	0.7979	60	0.3	25	1.3998	200	2500	0.5	DPQs & BQs	0.6808	0.4524	0.9166	0.3518	1.2684	0.5693	0.365	0.5597	0.2059	0.7655
Representative Subsample	2500	50	1	16	0.7979	60	0.3	25	1.3998	200	2500	0.5	BQs	0.6677	0.4342	0.8989	0.3376	1.2365	0.5558	0.3403	0.5465	0.1919	0.7384
Representative Subsample	2500	50	1	16	0.7979	80	0.4	15	1.0908	500	4500	0.9	DPQs & BQs	0.7075	0.5102	0.9526	0.4021	1.3546	0.5978	0.4031	0.5877	0.2304	0.8182
Representative Subsample	2500	50	1	16	0.7979	80	0.4	15	1.0908	500	4500	0.9	BQs	0.6928	0.5015	0.9327	0.3952	1.3279	0.582	0.3864	0.5722	0.2209	0.7931
Representative Subsample	2500	50	1	16	0.7979	80	0.4	20	1.2711	100	2500	0.5	DPQs & BQs	0.6808	0.4524	0.9166	0.3773	1.294	0.5693	0.365	0.5597	0.2208	0.7805
Representative Subsample	2500	50	1	16	0.7979	80	0.4	20	1.2711	100	2500	0.5	BQs	0.6677	0.4342	0.8989	0.3621	1.2611	0.5558	0.3403	0.5465	0.2059	0.7523
Representative Subsample	2500	50	1	16	0.7979	100	0.5	15	1.0908	200	3500	0.7	DPQs & BQs	0.6942	0.4813	0.9346	0.4128	1.3474	0.5835	0.384	0.5737	0.2389	0.8126
Representative Subsample	2500	50	1	16	0.7979	100	0.5	15	1.0908	200	3500	0.7	BQs	0.6802	0.4679	0.9158	0.4013	1.3171	0.5689	0.3633	0.5593	0.2261	0.7854
Representative Subsample	2500	50	1	16	0.7979	140	0.7	10	0.7979	300	5000	1	DPQs & BQs	0.7142	0.5247	0.9616	0.4544	1.4159	0.6049	0.4127	0.5947	0.2593	0.854
Representative Subsample	2500	50	1	16	0.7979	140	0.7	10	0.7979	300	5000	1	BQs	0.699	0.5184	0.9411	0.4489	1.3901	0.5886	0.3979	0.5786	0.25	0.8287
Representative Subsample	2500	50	1	16	0.7979	160	0.8	10	0.7979	100	4500	0.9	DPQs & BQs	0.7075	0.5102	0.9526	0.4679	1.4204	0.5978	0.4031	0.5877	0.2682	0.8559
Representative Subsample	2500	50	1	16	0.7979	160	0.8	10	0.7979	100	4500	0.9	BQs	0.6928	0.5015	0.9327	0.4599	1.3926	0.582	0.3864	0.5722	0.257	0.8293
Representative Subsample	2500	50	1	24	1.0908	20	0.1	20	1.2711	900	5000	1	DPQs & BQs	0.7142	0.5247	0.9616	0.408	1.3695	0.6049	0.4127	0.5947	0.2328	0.8275
Representative Subsample	2500	50	1	24	1.0908	20	0.1	20	1.2711	900	5000	1	BQs	0.699	0.5184	0.9411	0.4031	1.3442	0.5886	0.3979	0.5786	0.2245	0.8031
Representative Subsample	2500	50	1	24	1.0908	20	0.1	25	1.3998	800	4500	0.9	DPQs & BQs	0.7075	0.5102	0.9526	0.4009	1.3535	0.5978	0.4031	0.5877	0.2298	0.8175
Representative Subsample	2500	50	1	24	1.0908	20	0.1	25	1.3998	800	4500	0.9	BQs	0.6928	0.5015	0.9327	0.3941	1.3268	0.582	0.3864	0.5722	0.2203	0.7925
Representative Subsample	2500	50	1	24	1.0908	20	0.1	30	1.4991	700	4000	0.8	DPQs & BQs	0.7009	0.4958	0.9436	0.3927	1.3363	0.5907	0.3936	0.5807	0.2262	0.8069
Representative Subsample	2500	50	1	24	1.0908	20	0.1	30	1.4991	700	4000	0.8	BQs	0.6865	0.4847	0.9243	0.384	1.3082	0.5755	0.3749	0.5658	0.2154	0.7812
Representative Subsample	2500	50	1	24	1.0908	40	0.2	15	1.0908	700	4500	0.9	DPQs & BQs	0.7075	0.5102	0.9526	0.4264	1.379	0.5978	0.4031	0.5877	0.2444	0.8321
Representative Subsample	2500	50	1	24	1.0908	40	0.2	15	1.0908	700	4500	0.9	BQs	0.6928	0.5015	0.9327	0.4192	1.3518	0.582	0.3864	0.5722	0.2343	0.8065
Representative Subsample	2500	50	1	24	1.0908	40	0.2	20	1.2711	500	3500	0.7	DPQs & BQs	0.6942	0.4813	0.9346	0.4133	1.3479	0.5835	0.384	0.5737	0.2393	0.8129
Representative Subsample	2500	50	1	24	1.0908	40	0.2	20	1.2711	500	3500	0.7	BQs	0.6802	0.4679	0.9158	0.4018	1.3176	0.5689	0.3633	0.5593	0.2264	0.7857
Representative Subsample	2500	50	1	24	1.0908	40	0.2	25	1.3998	300	2500	0.5	DPQs & BQs	0.6808	0.4524	0.9166	0.3959	1.3126	0.5693	0.365	0.5597	0.2317	0.7914
Representative Subsample	2500	50	1	24	1.0908	40	0.2	25	1.3998	300	2500	0.5	BQs	0.6677	0.4342	0.8989	0.38	1.2789	0.5558	0.3403	0.5465	0.216	0.7625
Representative Subsample	2500	50	1	24	1.0908	40	0.2	30	1.4991	100	1500	0.3	DPQs & BQs	0.6673	0.4168	0.8984	0.3701	1.2685	0.5543	0.3323	0.545	0.214	0.759
Representative Subsample	2500	50	1	24	1.0908	40	0.2	30	1.4991	100	1500	0.3	BQs	0.6574	0.3868	0.8851	0.3434	1.2285	0.5443	0.2976	0.5352	0.1917	0.7268
Representative Subsample	2500	50	1	24	1.0908	60	0.3	10	0.7979	700	5000	1	DPQs & BQs	0.7142	0.5247	0.9616	0.4456	1.4072	0.6049	0.4127	0.5947	0.2542	0.849
Representative Subsample	2500	50	1	24	1.0908	60	0.3	10	0.7979	700	5000	1	BQs	0.699	0.5184	0.9411	0.4403	1.3814	0.5886	0.3979	0.5786	0.2452	0.8238
Representative Subsample	2500	50	1	24	1.0908	60	0.3	15	1.0908	400	3500	0.7	DPQs & BQs	0.6942	0.4813	0.9346	0.4358	1.3704	0.5835	0.384	0.5737	0.2522	0.8259
Representative Subsample	2500	50	1	24	1.0908	60	0.3	15	1.0908	400	3500	0.7	BQs	0.6802	0.4679	0.9158	0.4236	1.3394	0.5689	0.3633	0.5593	0.2386	0.798
Representative Subsample	2500	50	1	24	1.0908	60	0.3	20	1.2711	100	2000	0.4	DPQs & BQs	0.6741	0.4346	0.9075	0.4085	1.316	0.5618	0.3486	0.5523	0.2377	0.79
Representative Subsample	2500	50	1	24	1.0908	60	0.3	20	1.2711	100	2000	0.4	BQs	0.6626	0.4105	0.892	0.3858	1.2778	0.5501	0.3189	0.5408	0.2175	0.7583
Representative Subsample	2500	50	1	24	1.0908	80	0.4	10	0.7979	500	4500	0.9	DPQs & BQs	0.7075	0.5102	0.9526	0.4593	1.4119	0.5978	0.4031	0.5877	0.2633	0.851
Representative Subsample	2500	50	1	24	1.0908	80	0.4	10	0.7979	500	4500	0.9	BQs	0.6928	0.5015	0.9327	0.4515	1.3842	0.582	0.3864	0.5722	0.2523	0.8246
Representative Subsample	2500	50	1	24	1.0908	80	0.4	15	1.0908	100	2500	0.5	DPQs & BQs	0.6808	0.4524	0.9166	0.4411	1.3577	0.5693	0.365	0.5597	0.2582	0.8178
Representative Subsample	2500	50	1	24	1.0908	80	0.4	15	1.0908	100	2500	0.5	BQs	0.6677	0.4342	0.8989	0.4233	1.3223	0.5558	0.3403	0.5465	0.2407	0.7871
Representative Subsample	2500	50	1	24	1.0908	100	0.5	10	0.7979	300	4000	0.8	DPQs & BQs	0.7009	0.4958	0.9436	0.4716	1.4151	0.5907	0.3936	0.5807	0.2716	0.8523
Representative Subsample	2500	50	1	24	1.0908	100	0.5	10	0.7979	300	4000	0.8	BQs	0.6865	0.4847	0.9243	0.461	1.3853	0.5755	0.3749	0.5658	0.2587	0.8244
Representative Subsample	2500	50	1	24	1.0908	120	0.6	10	0.7979	100	3500	0.7	DPQs & BQs	0.6942	0.4813	0.9346	0.4823	1.4169	0.5835	0.384	0.5737	0.2792	0.8529
Representative Subsample	2500	50	1	24	1.0908	120	0.6	10	0.7979	100	3500	0.7	BQs	0.6802	0.4679	0.9158	0.4689	1.3847	0.5689	0.3633	0.5593	0.2641	0.8235
Representative Subsample	2500	50	1	32	1.2711	0	0	0	0	900	4500	0.9	DPQs & BQs	0.7075	0.5102	0.9526	0.4141	1.3667	0.5978	0.4031	0.5877	0.2373	0.8251
Representative Subsample	2500	50	1	32	1.2711	0	0	0	0	900	4500	0.9	BQs	0.6928	0.5015	0.9327	0.407	1.3397	0.582	0.3864	0.5722	0.2275	0.7997
Representative Subsample	2500	50	1	32	1.2711	20	0.1	10	0.7979	700	4000	0.8	DPQs & BQs	0.7009	0.4958	0.9436	0.4276	1.3712	0.5907	0.3936	0.5807	0.2463	0.827
Representative Subsample	2500	50	1	32	1.2711	20	0.1	10	0.7979	700	4000	0.8	BQs	0.6865	0.4847	0.9243	0.4181	1.3423	0.5755	0.3749	0.5658	0.2346	0.8003
Representative Subsample	2500	50	1	32	1.2711	20	0.1	15	1.0908	600	3500	0.7	DPQs & BQs	0.6942	0.4813	0.9346	0.4241	1.3587	0.5835	0.384	0.5737	0.2455	0.8192
Representative Subsample	2500	50	1	32	1.2711	20	0.1	15	1.0908	600	3500	0.7	BQs	0.6802	0.4679	0.9158	0.4123	1.3281	0.5689	0.3633	0.5593	0.2323	0.7916
Representative Subsample	2500	50	1	32	1.2711	20	0.1	20	1.2711	500	3000	0.6	DPQs & BQs	0.6875	0.4668	0.9256	0.4168	1.3424	0.5764	0.3745	0.5667	0.2425	0.8092
Representative Subsample	2500	50	1	32	1.2711	20	0.1	20	1.2711	500	3000	0.6	BQs	0.674	0.451	0.9074	0.4026	1.31	0.5624	0.3518	0.5529	0.2278	0.7807
Representative Subsample	2500	50	1	32	1.2711	20	0.1	25	1.3998	400	2500	0.5	DPQs & BQs	0.6808	0.4524	0.9166	0.4076	1.3242	0.5693	0.365	0.5597	0.2385	0.7982
Representative Subsample	2500	50	1	32	1.2711	20	0.1	25	1.3998	400	2500	0.5	BQs	0.6677	0.4342	0.8989	0.3912	1.2901	0.5558	0.3403	0.5465	0.2224	0.7689
Representative Subsample	2500	50	1	32	1.2711	20	0.1	30	1.4991	300	2000	0.4	DPQs & BQs	0.6741	0.4346	0.9075	0.3943	1.3018	0.5618	0.3486	0.5523	0.2295	0.7818
Representative Subsample	2500	50	1	32	1.2711	20	0.1	30	1.4991	300	2000	0.4	BQs	0.6626	0.4105	0.892	0.3724	1.2644	0.5501	0.3189	0.5408	0.2099	0.7507
Representative Subsample	2500	50	1	32	1.2711	40	0.2	10	0.7979	500	3500	0.7	DPQs & BQs	0.6942	0.4813	0.9346	0.4397	1.3743	0.5835	0.384	0.5737	0.2545	0.8282
Representative Subsample	2500	50	1	32	1.2711	40	0.2	10	0.7979	500	3500	0.7	BQs	0.6802	0.4679	0.9158	0.4274	1.3432	0.5689	0.3633	0.5593	0.2408	0.8001
Representative Subsample	2500	50	1	32	1.2711	40	0.2	15	1.0908	300	2500	0.5	DPQs & BQs	0.6808	0.4524	0.9166	0.4302	1.3468	0.5693	0.365	0.5597	0.2518	0.8114
Representative Subsample	2500	50	1	32	1.2711	40	0.2	15	1.0908	300	2500	0.5	BQs	0.6677	0.4342	0.8989	0.4129	1.3118	0.5558	0.3403	0.5465	0.2347	0.7812
Representative Subsample	2500	50	1	32	1.2711	40	0.2	20	1.2711	100	1500	0.3	DPQs & BQs	0.6673	0.4168	0.8984	0.4059	1.3043	0.5543	0.3323	0.545	0.2347	0.7797
Representative Subsample	2500	50	1	32	1.2711	40	0.2	20	1.2711	100	1500	0.3	BQs	0.6574	0.3868	0.8851	0.3767	1.2618	0.5443	0.2976	0.5352	0.2103	0.7454
Representative Subsample	2500	50	1	32	1.2711	60	0.3	10	0.7979	300	3000	0.6	DPQs & BQs	0.6875	0.4668	0.9256	0.4502	1.3759	0.5764	0.3745	0.5667	0.262	0.8287
Representative Subsample	2500	50	1	32	1.2711	60	0.3	10	0.7979	300	3000	0.6	BQs	0.674	0.451	0.9074	0.435	1.3423	0.5624	0.3518	0.5529	0.2461	0.799
Representative Subsample	2500	50	1	32	1.2711	60	0.3	15	1.0908	0	1500	0.3	DPQs & BQs	0.6673	0.4168	0.8984	0.4253	1.3237	0.5543	0.3323	0.545	0.246	0.791
Representative Subsample	2500	50	1	32	1.2711	60	0.3	15	1.0908	0	1500	0.3	BQs	0.6574	0.3868	0.8851	0.3947	1.2798	0.5443	0.2976	0.5352	0.2203	0.7555
Representative Subsample	2500	50	1	32	1.2711	80	0.4	10	0.7979	100	2500	0.5	DPQs & BQs	0.6808	0.4524	0.9166	0.4593	1.376	0.5693	0.365	0.5597	0.2688	0.8285
Representative Subsample	2500	50	1	32	1.2711	80	0.4	10	0.7979	100	2500	0.5	BQs	0.6677	0.4342	0.8989	0.4408	1.3398	0.5558	0.3403	0.5465	0.2506	0.7971
Representative Subsample	2500	50	1	40	1.3998	0	0	0	0	500	2500	0.5	DPQs & BQs	0.6808	0.4524	0.9166	0.4043	1.321	0.5693	0.365	0.5597	0.2366	0.7963
Representative Subsample	2500	50	1	40	1.3998	0	0	0	0	500	2500	0.5	BQs	0.6677	0.4342	0.8989	0.3881	1.287	0.5558	0.3403	0.5465	0.2206	0.7671
Representative Subsample	2500	50	1	40	1.3998	20	0.1	10	0.7979	300	2000	0.4	DPQs & BQs	0.6741	0.4346	0.9075	0.4106	1.3181	0.5618	0.3486	0.5523	0.2389	0.7912
Representative Subsample	2500	50	1	40	1.3998	20	0.1	10	0.7979	300	2000	0.4	BQs	0.6626	0.4105	0.892	0.3878	1.2798	0.5501	0.3189	0.5408	0.2186	0.7594
Representative Subsample	2500	50	1	40	1.3998	20	0.1	15	1.0908	200	1500	0.3	DPQs & BQs	0.6673	0.4168	0.8984	0.4015	1.2999	0.5543	0.3323	0.545	0.2322	0.7772
Representative Subsample	2500	50	1	40	1.3998	20	0.1	15	1.0908	200	1500	0.3	BQs	0.6574	0.3868	0.8851	0.3726	1.2577	0.5443	0.2976	0.5352	0.208	0.7432
Representative Subsample	2500	50	1	40	1.3998	20	0.1	20	1.2711	100	1000	0.2	DPQs & BQs	0.6607	0.3867	0.8895	0.377	1.2665	0.5478	0.3106	0.5385	0.2196	0.7582
Representative Subsample	2500	50	1	40	1.3998	20	0.1	20	1.2711	100	1000	0.2	BQs	0.6531	0.3404	0.8793	0.3319	1.2111	0.5409	0.257	0.5318	0.1818	0.7136
Representative Subsample	2500	50	1	40	1.3998	20	0.1	25	1.3998	0	500	0.1	DPQs & BQs	0.6549	0.3541	0.8817	0.3481	1.2298	0.541	0.2978	0.5319	0.2124	0.7443
Representative Subsample	2500	50	1	40	1.3998	20	0.1	25	1.3998	0	500	0.1	BQs	0.6504	0.2808	0.8756	0.2761	1.1517	0.5374	0.2345	0.5283	0.1673	0.6956
Representative Subsample	2500	50	1	40	1.3998	40	0.2	10	0.7979	100	1500	0.3	DPQs & BQs	0.6673	0.4168	0.8984	0.415	1.3134	0.5543	0.3323	0.545	0.24	0.785
Representative Subsample	2500	50	1	40	1.3998	40	0.2	10	0.7979	100	1500	0.3	BQs	0.6574	0.3868	0.8851	0.3851	1.2702	0.5443	0.2976	0.5352	0.215	0.7501
Representative Subsample	2500	50	1	48	1.4991	0	0	0	0	100	500	0.1	DPQs & BQs	0.6549	0.3541	0.8817	0.3389	1.2206	0.541	0.2978	0.5319	0.2068	0.7387
Representative Subsample	2500	50	1	48	1.4991	0	0	0	0	100	500	0.1	BQs	0.6504	0.2808	0.8756	0.2688	1.1444	0.5374	0.2345	0.5283	0.1628	0.6912
Representative Subsample	3000	0	0	0	0	80	0.4	30	1.4991	600	5000	1	BQs	0.699	0.5184	0.9411	0.1985	1.1396	0.5886	0.3979	0.5786	0.1105	0.6892
Representative Subsample	3000	0	0	0	0	100	0.5	25	1.3998	500	5000	1	BQs	0.699	0.5184	0.9411	0.2317	1.1728	0.5886	0.3979	0.5786	0.129	0.7077
Representative Subsample	3000	0	0	0	0	100	0.5	30	1.4991	0	2500	0.5	BQs	0.6677	0.4342	0.8989	0.2078	1.1067	0.5558	0.3403	0.5465	0.1181	0.6646
Representative Subsample	3000	0	0	0	0	120	0.6	25	1.3998	0	3000	0.6	BQs	0.674	0.451	0.9074	0.2419	1.1492	0.5624	0.3518	0.5529	0.1369	0.6898
Representative Subsample	3000	0	0	0	0	140	0.7	20	1.2711	200	4500	0.9	BQs	0.6928	0.5015	0.9327	0.2849	1.2176	0.582	0.3864	0.5722	0.1592	0.7315
Representative Subsample	3000	10	0.2	16	0.7979	80	0.4	30	1.4991	440	4200	0.84	BQs	0.689	0.4914	0.9276	0.2382	1.1658	0.5781	0.3795	0.5683	0.1334	0.7018
Representative Subsample	3000	10	0.2	16	0.7979	100	0.5	25	1.3998	340	4200	0.84	BQs	0.689	0.4914	0.9276	0.2697	1.1973	0.5781	0.3795	0.5683	0.1511	0.7194
Representative Subsample	3000	10	0.2	16	0.7979	140	0.7	20	1.2711	40	3700	0.74	BQs	0.6827	0.4746	0.9192	0.318	1.2372	0.5715	0.368	0.5619	0.1788	0.7408
Representative Subsample	3000	10	0.2	24	1.0908	80	0.4	30	1.4991	360	3800	0.76	BQs	0.684	0.478	0.9209	0.2496	1.1704	0.5729	0.3703	0.5632	0.1402	0.7034
Representative Subsample	3000	10	0.2	24	1.0908	100	0.5	25	1.3998	260	3800	0.76	BQs	0.684	0.478	0.9209	0.2802	1.201	0.5729	0.3703	0.5632	0.1574	0.7206
Representative Subsample	3000	10	0.2	24	1.0908	120	0.6	20	1.2711	360	4800	0.96	BQs	0.6965	0.5116	0.9377	0.3204	1.2582	0.586	0.3933	0.5761	0.1787	0.7548
Representative Subsample	3000	10	0.2	24	1.0908	180	0.9	15	1.0908	60	4800	0.96	BQs	0.6965	0.5116	0.9377	0.392	1.3297	0.586	0.3933	0.5761	0.2186	0.7947
Representative Subsample	3000	10	0.2	32	1.2711	80	0.4	30	1.4991	280	3400	0.68	BQs	0.679	0.4645	0.9141	0.2532	1.1674	0.5676	0.361	0.558	0.1428	0.7008
Representative Subsample	3000	10	0.2	32	1.2711	100	0.5	25	1.3998	180	3400	0.68	BQs	0.679	0.4645	0.9141	0.283	1.1971	0.5676	0.361	0.558	0.1596	0.7176
Representative Subsample	3000	10	0.2	32	1.2711	120	0.6	20	1.2711	280	4400	0.88	BQs	0.6915	0.4982	0.931	0.3234	1.2544	0.5807	0.3841	0.5709	0.1809	0.7518
Representative Subsample	3000	10	0.2	40	1.3998	80	0.4	25	1.3998	600	5000	1	BQs	0.699	0.5184	0.9411	0.278	1.2191	0.5886	0.3979	0.5786	0.1548	0.7335
Representative Subsample	3000	10	0.2	40	1.3998	80	0.4	30	1.4991	200	3000	0.6	BQs	0.674	0.451	0.9074	0.2533	1.1607	0.5624	0.3518	0.5529	0.1433	0.6962
Representative Subsample	3000	10	0.2	40	1.3998	100	0.5	25	1.3998	100	3000	0.6	BQs	0.674	0.451	0.9074	0.2822	1.1896	0.5624	0.3518	0.5529	0.1597	0.7126
Representative Subsample	3000	10	0.2	40	1.3998	120	0.6	20	1.2711	200	4000	0.8	BQs	0.6865	0.4847	0.9243	0.3227	1.2469	0.5755	0.3749	0.5658	0.181	0.7468
Representative Subsample	3000	10	0.2	40	1.3998	160	0.8	15	1.0908	200	5000	1	BQs	0.699	0.5184	0.9411	0.3815	1.3226	0.5886	0.3979	0.5786	0.2124	0.7911
Representative Subsample	3000	10	0.2	48	1.4991	80	0.4	25	1.3998	520	4600	0.92	BQs	0.694	0.5049	0.9344	0.2772	1.2115	0.5833	0.3887	0.5735	0.1548	0.7283
Representative Subsample	3000	10	0.2	48	1.4991	80	0.4	30	1.4991	120	2600	0.52	BQs	0.669	0.4375	0.9006	0.2513	1.1519	0.5571	0.3426	0.5478	0.1427	0.6905
Representative Subsample	3000	10	0.2	48	1.4991	100	0.5	25	1.3998	20	2600	0.52	BQs	0.669	0.4375	0.9006	0.2793	1.1799	0.5571	0.3426	0.5478	0.1586	0.7064
Representative Subsample	3000	10	0.2	48	1.4991	120	0.6	20	1.2711	120	3600	0.72	BQs	0.6815	0.4712	0.9175	0.3197	1.2372	0.5702	0.3656	0.5606	0.1799	0.7406
Representative Subsample	3000	10	0.2	48	1.4991	160	0.8	15	1.0908	120	4600	0.92	BQs	0.694	0.5049	0.9344	0.378	1.3123	0.5833	0.3887	0.5735	0.2111	0.7846
Representative Subsample	3000	10	0.2	56	1.5795	60	0.3	30	1.4991	640	4700	0.94	BQs	0.6953	0.5083	0.9361	0.2485	1.1845	0.5846	0.391	0.5748	0.1387	0.7135
Representative Subsample	3000	10	0.2	56	1.5795	80	0.4	25	1.3998	440	4200	0.84	BQs	0.689	0.4914	0.9276	0.2748	1.2024	0.5781	0.3795	0.5683	0.1539	0.7223
Representative Subsample	3000	10	0.2	56	1.5795	80	0.4	30	1.4991	40	2200	0.44	BQs	0.6646	0.42	0.8948	0.2455	1.1403	0.5524	0.3275	0.5431	0.1389	0.6819
Representative Subsample	3000	10	0.2	56	1.5795	100	0.5	20	1.2711	440	4700	0.94	BQs	0.6953	0.5083	0.9361	0.3088	1.2448	0.5846	0.391	0.5748	0.1723	0.7471
Representative Subsample	3000	10	0.2	56	1.5795	120	0.6	20	1.2711	40	3200	0.64	BQs	0.6765	0.4578	0.9108	0.3152	1.226	0.565	0.3564	0.5555	0.1781	0.7335
Representative Subsample	3000	10	0.2	56	1.5795	160	0.8	15	1.0908	40	4200	0.84	BQs	0.689	0.4914	0.9276	0.3729	1.3006	0.5781	0.3795	0.5683	0.2089	0.7773
Representative Subsample	3000	10	0.2	64	1.6468	60	0.3	30	1.4991	560	4300	0.86	BQs	0.6903	0.4948	0.9293	0.2461	1.1754	0.5794	0.3818	0.5696	0.1378	0.7074
Representative Subsample	3000	10	0.2	64	1.6468	80	0.4	25	1.3998	360	3800	0.76	BQs	0.684	0.478	0.9209	0.2714	1.1923	0.5729	0.3703	0.5632	0.1525	0.7157
Representative Subsample	3000	10	0.2	64	1.6468	100	0.5	20	1.2711	360	4300	0.86	BQs	0.6903	0.4948	0.9293	0.3048	1.2342	0.5794	0.3818	0.5696	0.1706	0.7403
Representative Subsample	3000	10	0.2	64	1.6468	140	0.7	15	1.0908	260	4800	0.96	BQs	0.6965	0.5116	0.9377	0.357	1.2948	0.586	0.3933	0.5761	0.1991	0.7752
Representative Subsample	3000	20	0.4	16	0.7979	80	0.4	30	1.4991	280	3400	0.68	BQs	0.679	0.4645	0.9141	0.2725	1.1866	0.5676	0.361	0.558	0.1536	0.7117
Representative Subsample	3000	20	0.4	16	0.7979	100	0.5	25	1.3998	180	3400	0.68	BQs	0.679	0.4645	0.9141	0.3022	1.2164	0.5676	0.361	0.558	0.1704	0.7285
Representative Subsample	3000	20	0.4	16	0.7979	120	0.6	20	1.2711	280	4400	0.88	BQs	0.6915	0.4982	0.931	0.3441	1.2751	0.5807	0.3841	0.5709	0.1925	0.7634
Representative Subsample	3000	20	0.4	24	1.0908	80	0.4	25	1.3998	520	4600	0.92	BQs	0.694	0.5049	0.9344	0.3212	1.2555	0.5833	0.3887	0.5735	0.1794	0.7529
Representative Subsample	3000	20	0.4	24	1.0908	80	0.4	30	1.4991	120	2600	0.52	BQs	0.669	0.4375	0.9006	0.2894	1.19	0.5571	0.3426	0.5478	0.1644	0.7121
Representative Subsample	3000	20	0.4	24	1.0908	100	0.5	25	1.3998	20	2600	0.52	BQs	0.669	0.4375	0.9006	0.3174	1.2181	0.5571	0.3426	0.5478	0.1803	0.728
Representative Subsample	3000	20	0.4	24	1.0908	120	0.6	20	1.2711	120	3600	0.72	BQs	0.6815	0.4712	0.9175	0.3607	1.2782	0.5702	0.3656	0.5606	0.2031	0.7637
Representative Subsample	3000	20	0.4	24	1.0908	160	0.8	15	1.0908	120	4600	0.92	BQs	0.694	0.5049	0.9344	0.422	1.3563	0.5833	0.3887	0.5735	0.2357	0.8092
Representative Subsample	3000	20	0.4	32	1.2711	60	0.3	30	1.4991	560	4300	0.86	BQs	0.6903	0.4948	0.9293	0.3027	1.232	0.5794	0.3818	0.5696	0.1694	0.7391
Representative Subsample	3000	20	0.4	32	1.2711	80	0.4	25	1.3998	360	3800	0.76	BQs	0.684	0.478	0.9209	0.326	1.2469	0.5729	0.3703	0.5632	0.1832	0.7464
Representative Subsample	3000	20	0.4	32	1.2711	100	0.5	20	1.2711	360	4300	0.86	BQs	0.6903	0.4948	0.9293	0.3614	1.2907	0.5794	0.3818	0.5696	0.2023	0.7719
Representative Subsample	3000	20	0.4	32	1.2711	140	0.7	15	1.0908	260	4800	0.96	BQs	0.6965	0.5116	0.9377	0.4155	1.3533	0.586	0.3933	0.5761	0.2317	0.8078
Representative Subsample	3000	20	0.4	40	1.3998	60	0.3	25	1.3998	700	5000	1	BQs	0.699	0.5184	0.9411	0.3243	1.2654	0.5886	0.3979	0.5786	0.1806	0.7593
Representative Subsample	3000	20	0.4	40	1.3998	60	0.3	30	1.4991	400	3500	0.7	BQs	0.6802	0.4679	0.9158	0.3016	1.2174	0.5689	0.3633	0.5593	0.1699	0.7293
Representative Subsample	3000	20	0.4	40	1.3998	80	0.4	20	1.2711	600	5000	1	BQs	0.699	0.5184	0.9411	0.3536	1.2947	0.5886	0.3979	0.5786	0.1969	0.7756
Representative Subsample	3000	20	0.4	40	1.3998	80	0.4	25	1.3998	200	3000	0.6	BQs	0.674	0.451	0.9074	0.3225	1.2299	0.5624	0.3518	0.5529	0.1825	0.7354
Representative Subsample	3000	20	0.4	40	1.3998	100	0.5	20	1.2711	200	3500	0.7	BQs	0.6802	0.4679	0.9158	0.3571	1.2729	0.5689	0.3633	0.5593	0.2012	0.7605
Representative Subsample	3000	20	0.4	40	1.3998	120	0.6	15	1.0908	400	5000	1	BQs	0.699	0.5184	0.9411	0.4019	1.3431	0.5886	0.3979	0.5786	0.2238	0.8025
Representative Subsample	3000	20	0.4	40	1.3998	140	0.7	15	1.0908	100	4000	0.8	BQs	0.6865	0.4847	0.9243	0.4096	1.3338	0.5755	0.3749	0.5658	0.2298	0.7956
Representative Subsample	3000	20	0.4	48	1.4991	60	0.3	25	1.3998	540	4200	0.84	BQs	0.689	0.4914	0.9276	0.3199	1.2475	0.5781	0.3795	0.5683	0.1792	0.7476
Representative Subsample	3000	20	0.4	48	1.4991	60	0.3	30	1.4991	240	2700	0.54	BQs	0.6702	0.4409	0.9023	0.2954	1.1977	0.5585	0.3449	0.549	0.1676	0.7167
Representative Subsample	3000	20	0.4	48	1.4991	80	0.4	20	1.2711	440	4200	0.84	BQs	0.689	0.4914	0.9276	0.3477	1.2753	0.5781	0.3795	0.5683	0.1948	0.7631
Representative Subsample	3000	20	0.4	48	1.4991	80	0.4	25	1.3998	40	2200	0.44	BQs	0.6646	0.42	0.8948	0.3109	1.2057	0.5524	0.3275	0.5431	0.1759	0.719
Representative Subsample	3000	20	0.4	48	1.4991	100	0.5	20	1.2711	40	2700	0.54	BQs	0.6702	0.4409	0.9023	0.3477	1.25	0.5585	0.3449	0.549	0.1973	0.7464
Representative Subsample	3000	20	0.4	48	1.4991	120	0.6	15	1.0908	240	4200	0.84	BQs	0.689	0.4914	0.9276	0.3935	1.3211	0.5781	0.3795	0.5683	0.2204	0.7888
Representative Subsample	3000	20	0.4	56	1.5795	40	0.2	30	1.4991	680	4400	0.88	BQs	0.6915	0.4982	0.931	0.2963	1.2273	0.5807	0.3841	0.5709	0.1657	0.7367
Representative Subsample	3000	20	0.4	56	1.5795	60	0.3	20	1.2711	680	4900	0.98	BQs	0.6978	0.515	0.9394	0.3331	1.2726	0.5873	0.3956	0.5774	0.1857	0.763
Representative Subsample	3000	20	0.4	56	1.5795	60	0.3	25	1.3998	380	3400	0.68	BQs	0.679	0.4645	0.9141	0.3119	1.226	0.5676	0.361	0.558	0.1759	0.7339
Representative Subsample	3000	20	0.4	56	1.5795	60	0.3	30	1.4991	80	1900	0.38	BQs	0.6615	0.4057	0.8906	0.2802	1.1708	0.5489	0.3147	0.5397	0.1576	0.6973
Representative Subsample	3000	20	0.4	56	1.5795	80	0.4	20	1.2711	280	3400	0.68	BQs	0.679	0.4645	0.9141	0.3382	1.2523	0.5676	0.361	0.558	0.1907	0.7487
Representative Subsample	3000	20	0.4	56	1.5795	100	0.5	15	1.0908	380	4400	0.88	BQs	0.6915	0.4982	0.931	0.3744	1.3054	0.5807	0.3841	0.5709	0.2094	0.7804
Representative Subsample	3000	20	0.4	56	1.5795	120	0.6	15	1.0908	80	3400	0.68	BQs	0.679	0.4645	0.9141	0.3815	1.2956	0.5676	0.361	0.558	0.2151	0.7731
Representative Subsample	3000	20	0.4	56	1.5795	180	0.9	10	0.7979	80	4900	0.98	BQs	0.6978	0.515	0.9394	0.4439	1.3833	0.5873	0.3956	0.5774	0.2474	0.8247
Representative Subsample	3000	20	0.4	64	1.6468	40	0.2	25	1.3998	720	4600	0.92	BQs	0.694	0.5049	0.9344	0.3026	1.237	0.5833	0.3887	0.5735	0.169	0.7425
Representative Subsample	3000	20	0.4	64	1.6468	40	0.2	30	1.4991	520	3600	0.72	BQs	0.6815	0.4712	0.9175	0.2884	1.2059	0.5702	0.3656	0.5606	0.1623	0.723
Representative Subsample	3000	20	0.4	64	1.6468	60	0.3	20	1.2711	520	4100	0.82	BQs	0.6878	0.4881	0.9259	0.3241	1.25	0.5768	0.3772	0.5671	0.1817	0.7488
Representative Subsample	3000	20	0.4	64	1.6468	60	0.3	25	1.3998	220	2600	0.52	BQs	0.669	0.4375	0.9006	0.3013	1.202	0.5571	0.3426	0.5478	0.1712	0.7189
Representative Subsample	3000	20	0.4	64	1.6468	80	0.4	15	1.0908	520	4600	0.92	BQs	0.694	0.5049	0.9344	0.353	1.2874	0.5833	0.3887	0.5735	0.1972	0.7707
Representative Subsample	3000	20	0.4	64	1.6468	80	0.4	20	1.2711	120	2600	0.52	BQs	0.669	0.4375	0.9006	0.3261	1.2267	0.5571	0.3426	0.5478	0.1852	0.733
Representative Subsample	3000	20	0.4	64	1.6468	100	0.5	15	1.0908	220	3600	0.72	BQs	0.6815	0.4712	0.9175	0.3623	1.2798	0.5702	0.3656	0.5606	0.2039	0.7646
Representative Subsample	3000	20	0.4	64	1.6468	160	0.8	10	0.7979	120	4600	0.92	BQs	0.694	0.5049	0.9344	0.4181	1.3525	0.5833	0.3887	0.5735	0.2335	0.807
Representative Subsample	3000	30	0.6	16	0.7979	80	0.4	25	1.3998	520	4600	0.92	BQs	0.694	0.5049	0.9344	0.3348	1.2692	0.5833	0.3887	0.5735	0.187	0.7605
Representative Subsample	3000	30	0.6	16	0.7979	80	0.4	30	1.4991	120	2600	0.52	BQs	0.669	0.4375	0.9006	0.3013	1.2019	0.5571	0.3426	0.5478	0.1711	0.7189
Representative Subsample	3000	30	0.6	16	0.7979	100	0.5	25	1.3998	20	2600	0.52	BQs	0.669	0.4375	0.9006	0.3293	1.2299	0.5571	0.3426	0.5478	0.187	0.7348
Representative Subsample	3000	30	0.6	16	0.7979	120	0.6	20	1.2711	120	3600	0.72	BQs	0.6815	0.4712	0.9175	0.3735	1.291	0.5702	0.3656	0.5606	0.2102	0.7709
Representative Subsample	3000	30	0.6	16	0.7979	160	0.8	15	1.0908	120	4600	0.92	BQs	0.694	0.5049	0.9344	0.4356	1.37	0.5833	0.3887	0.5735	0.2433	0.8168
Representative Subsample	3000	30	0.6	24	1.0908	60	0.3	30	1.4991	480	3900	0.78	BQs	0.6852	0.4813	0.9226	0.3393	1.2619	0.5742	0.3726	0.5645	0.1905	0.755
Representative Subsample	3000	30	0.6	24	1.0908	80	0.4	25	1.3998	280	3400	0.68	BQs	0.679	0.4645	0.9141	0.3602	1.2743	0.5676	0.361	0.558	0.2031	0.7611
Representative Subsample	3000	30	0.6	24	1.0908	100	0.5	20	1.2711	280	3900	0.78	BQs	0.6852	0.4813	0.9226	0.3965	1.319	0.5742	0.3726	0.5645	0.2226	0.7871
Representative Subsample	3000	30	0.6	24	1.0908	140	0.7	15	1.0908	180	4400	0.88	BQs	0.6915	0.4982	0.931	0.451	1.382	0.5807	0.3841	0.5709	0.2523	0.8232
Representative Subsample	3000	30	0.6	32	1.2711	60	0.3	25	1.3998	540	4200	0.84	BQs	0.689	0.4914	0.9276	0.3711	1.2987	0.5781	0.3795	0.5683	0.2079	0.7762
Representative Subsample	3000	30	0.6	32	1.2711	60	0.3	30	1.4991	240	2700	0.54	BQs	0.6702	0.4409	0.9023	0.3413	1.2436	0.5585	0.3449	0.549	0.1937	0.7427
Representative Subsample	3000	30	0.6	32	1.2711	80	0.4	20	1.2711	440	4200	0.84	BQs	0.689	0.4914	0.9276	0.3988	1.3265	0.5781	0.3795	0.5683	0.2234	0.7918
Representative Subsample	3000	30	0.6	32	1.2711	80	0.4	25	1.3998	40	2200	0.44	BQs	0.6646	0.42	0.8948	0.3546	1.2494	0.5524	0.3275	0.5431	0.2006	0.7437
Representative Subsample	3000	30	0.6	32	1.2711	100	0.5	20	1.2711	40	2700	0.54	BQs	0.6702	0.4409	0.9023	0.3936	1.2959	0.5585	0.3449	0.549	0.2234	0.7724
Representative Subsample	3000	30	0.6	32	1.2711	120	0.6	15	1.0908	240	4200	0.84	BQs	0.689	0.4914	0.9276	0.4447	1.3723	0.5781	0.3795	0.5683	0.2491	0.8174
Representative Subsample	3000	30	0.6	40	1.3998	40	0.2	25	1.3998	800	5000	1	BQs	0.699	0.5184	0.9411	0.3706	1.3118	0.5886	0.3979	0.5786	0.2064	0.7851
Representative Subsample	3000	30	0.6	40	1.3998	40	0.2	30	1.4991	600	4000	0.8	BQs	0.6865	0.4847	0.9243	0.3527	1.277	0.5755	0.3749	0.5658	0.1979	0.7637
Representative Subsample	3000	30	0.6	40	1.3998	60	0.3	20	1.2711	600	4500	0.9	BQs	0.6928	0.5015	0.9327	0.3911	1.3237	0.582	0.3864	0.5722	0.2186	0.7908
Representative Subsample	3000	30	0.6	40	1.3998	60	0.3	25	1.3998	300	3000	0.6	BQs	0.674	0.451	0.9074	0.3628	1.2702	0.5624	0.3518	0.5529	0.2053	0.7582
Representative Subsample	3000	30	0.6	40	1.3998	60	0.3	30	1.4991	0	1500	0.3	BQs	0.6574	0.3868	0.8851	0.3185	1.2036	0.5443	0.2976	0.5352	0.1778	0.7129
Representative Subsample	3000	30	0.6	40	1.3998	80	0.4	15	1.0908	600	5000	1	BQs	0.699	0.5184	0.9411	0.4224	1.3635	0.5886	0.3979	0.5786	0.2352	0.8139
Representative Subsample	3000	30	0.6	40	1.3998	80	0.4	20	1.2711	200	3000	0.6	BQs	0.674	0.451	0.9074	0.3883	1.2957	0.5624	0.3518	0.5529	0.2197	0.7726
Representative Subsample	3000	30	0.6	40	1.3998	100	0.5	15	1.0908	300	4000	0.8	BQs	0.6865	0.4847	0.9243	0.4287	1.353	0.5755	0.3749	0.5658	0.2405	0.8063
Representative Subsample	3000	30	0.6	40	1.3998	120	0.6	15	1.0908	0	3000	0.6	BQs	0.674	0.451	0.9074	0.4303	1.3377	0.5624	0.3518	0.5529	0.2435	0.7964
Representative Subsample	3000	30	0.6	40	1.3998	160	0.8	10	0.7979	200	5000	1	BQs	0.699	0.5184	0.9411	0.4892	1.4304	0.5886	0.3979	0.5786	0.2725	0.8511
Representative Subsample	3000	30	0.6	40	1.3998	180	0.9	10	0.7979	0	4500	0.9	BQs	0.6928	0.5015	0.9327	0.4989	1.4316	0.582	0.3864	0.5722	0.2788	0.8511
Representative Subsample	3000	30	0.6	48	1.4991	40	0.2	20	1.2711	760	4800	0.96	BQs	0.6965	0.5116	0.9377	0.3769	1.3146	0.586	0.3933	0.5761	0.2102	0.7863
Representative Subsample	3000	30	0.6	48	1.4991	40	0.2	25	1.3998	560	3800	0.76	BQs	0.684	0.478	0.9209	0.3599	1.2808	0.5729	0.3703	0.5632	0.2023	0.7655
Representative Subsample	3000	30	0.6	48	1.4991	40	0.2	30	1.4991	360	2800	0.56	BQs	0.6715	0.4443	0.904	0.3402	1.2442	0.5598	0.3472	0.5503	0.1929	0.7432
Representative Subsample	3000	30	0.6	48	1.4991	60	0.3	15	1.0908	660	4800	0.96	BQs	0.6965	0.5116	0.9377	0.4007	1.3385	0.586	0.3933	0.5761	0.2235	0.7996
Representative Subsample	3000	30	0.6	48	1.4991	60	0.3	20	1.2711	360	3300	0.66	BQs	0.6777	0.4611	0.9124	0.3771	1.2895	0.5663	0.3587	0.5568	0.2128	0.7696
Representative Subsample	3000	30	0.6	48	1.4991	60	0.3	25	1.3998	60	1800	0.36	BQs	0.6605	0.401	0.8892	0.3378	1.2271	0.5478	0.3104	0.5385	0.1897	0.7282
Representative Subsample	3000	30	0.6	48	1.4991	80	0.4	15	1.0908	360	3800	0.76	BQs	0.684	0.478	0.9209	0.4076	1.3285	0.5729	0.3703	0.5632	0.2291	0.7923
Representative Subsample	3000	30	0.6	48	1.4991	100	0.5	15	1.0908	60	2800	0.56	BQs	0.6715	0.4443	0.904	0.4099	1.3139	0.5598	0.3472	0.5503	0.2323	0.7827
Representative Subsample	3000	30	0.6	48	1.4991	120	0.6	10	0.7979	360	4800	0.96	BQs	0.6965	0.5116	0.9377	0.4502	1.388	0.586	0.3933	0.5761	0.2511	0.8272
Representative Subsample	3000	30	0.6	48	1.4991	140	0.7	10	0.7979	160	4300	0.86	BQs	0.6903	0.4948	0.9293	0.4606	1.3899	0.5794	0.3818	0.5696	0.2578	0.8275
Representative Subsample	3000	30	0.6	56	1.5795	20	0.1	25	1.3998	820	4600	0.92	BQs	0.694	0.5049	0.9344	0.3506	1.285	0.5833	0.3887	0.5735	0.1958	0.7693
Representative Subsample	3000	30	0.6	56	1.5795	20	0.1	30	1.4991	720	4100	0.82	BQs	0.6878	0.4881	0.9259	0.342	1.268	0.5768	0.3772	0.5671	0.1918	0.7588
Representative Subsample	3000	30	0.6	56	1.5795	40	0.2	15	1.0908	720	4600	0.92	BQs	0.694	0.5049	0.9344	0.3758	1.3102	0.5833	0.3887	0.5735	0.2099	0.7834
Representative Subsample	3000	30	0.6	56	1.5795	40	0.2	20	1.2711	520	3600	0.72	BQs	0.6815	0.4712	0.9175	0.3616	1.2791	0.5702	0.3656	0.5606	0.2036	0.7642
Representative Subsample	3000	30	0.6	56	1.5795	40	0.2	25	1.3998	320	2600	0.52	BQs	0.669	0.4375	0.9006	0.343	1.2436	0.5571	0.3426	0.5478	0.1948	0.7425
Representative Subsample	3000	30	0.6	56	1.5795	40	0.2	30	1.4991	120	1600	0.32	BQs	0.6584	0.3915	0.8865	0.3119	1.1983	0.5455	0.3019	0.5363	0.1744	0.7107
Representative Subsample	3000	30	0.6	56	1.5795	60	0.3	15	1.0908	420	3600	0.72	BQs	0.6815	0.4712	0.9175	0.3836	1.3011	0.5702	0.3656	0.5606	0.2159	0.7765
Representative Subsample	3000	30	0.6	56	1.5795	60	0.3	20	1.2711	120	2100	0.42	BQs	0.6636	0.4152	0.8934	0.3523	1.2457	0.5512	0.3232	0.5419	0.199	0.7409
Representative Subsample	3000	30	0.6	56	1.5795	80	0.4	10	0.7979	520	4600	0.92	BQs	0.694	0.5049	0.9344	0.4084	1.3428	0.5833	0.3887	0.5735	0.2281	0.8016
Representative Subsample	3000	30	0.6	56	1.5795	80	0.4	15	1.0908	120	2600	0.52	BQs	0.669	0.4375	0.9006	0.3867	1.2873	0.5571	0.3426	0.5478	0.2196	0.7674
Representative Subsample	3000	30	0.6	56	1.5795	100	0.5	10	0.7979	320	4100	0.82	BQs	0.6878	0.4881	0.9259	0.4196	1.3456	0.5768	0.3772	0.5671	0.2353	0.8023
Representative Subsample	3000	30	0.6	56	1.5795	120	0.6	10	0.7979	120	3600	0.72	BQs	0.6815	0.4712	0.9175	0.4292	1.3467	0.5702	0.3656	0.5606	0.2416	0.8022
Representative Subsample	3000	30	0.6	64	1.6468	20	0.1	10	0.7979	880	4900	0.98	BQs	0.6978	0.515	0.9394	0.3511	1.2906	0.5873	0.3956	0.5774	0.1957	0.7731
Representative Subsample	3000	30	0.6	64	1.6468	20	0.1	15	1.0908	780	4400	0.88	BQs	0.6915	0.4982	0.931	0.349	1.28	0.5807	0.3841	0.5709	0.1952	0.7661
Representative Subsample	3000	30	0.6	64	1.6468	20	0.1	20	1.2711	680	3900	0.78	BQs	0.6852	0.4813	0.9226	0.3427	1.2653	0.5742	0.3726	0.5645	0.1924	0.7569
Representative Subsample	3000	30	0.6	64	1.6468	20	0.1	25	1.3998	580	3400	0.68	BQs	0.679	0.4645	0.9141	0.3346	1.2487	0.5676	0.361	0.558	0.1886	0.7467
Representative Subsample	3000	30	0.6	64	1.6468	20	0.1	30	1.4991	480	2900	0.58	BQs	0.6727	0.4477	0.9057	0.3253	1.231	0.5611	0.3495	0.5516	0.1842	0.7358
Representative Subsample	3000	30	0.6	64	1.6468	40	0.2	10	0.7979	680	4400	0.88	BQs	0.6915	0.4982	0.931	0.365	1.296	0.5807	0.3841	0.5709	0.2042	0.7751
Representative Subsample	3000	30	0.6	64	1.6468	40	0.2	15	1.0908	480	3400	0.68	BQs	0.679	0.4645	0.9141	0.3577	1.2719	0.5676	0.361	0.558	0.2017	0.7598
Representative Subsample	3000	30	0.6	64	1.6468	40	0.2	20	1.2711	280	2400	0.48	BQs	0.6667	0.4294	0.8976	0.3406	1.2382	0.5547	0.336	0.5453	0.1933	0.7387
Representative Subsample	3000	30	0.6	64	1.6468	40	0.2	25	1.3998	80	1400	0.28	BQs	0.6565	0.3775	0.8839	0.3056	1.1896	0.5436	0.2895	0.5345	0.17	0.7045
Representative Subsample	3000	30	0.6	64	1.6468	60	0.3	10	0.7979	480	3900	0.78	BQs	0.6852	0.4813	0.9226	0.3772	1.2998	0.5742	0.3726	0.5645	0.2118	0.7763
Representative Subsample	3000	30	0.6	64	1.6468	60	0.3	15	1.0908	180	2400	0.48	BQs	0.6667	0.4294	0.8976	0.3607	1.2582	0.5547	0.336	0.5453	0.2047	0.75
Representative Subsample	3000	30	0.6	64	1.6468	80	0.4	10	0.7979	280	3400	0.68	BQs	0.679	0.4645	0.9141	0.3877	1.3018	0.5676	0.361	0.558	0.2186	0.7767
Representative Subsample	3000	30	0.6	64	1.6468	100	0.5	10	0.7979	80	2900	0.58	BQs	0.6727	0.4477	0.9057	0.3964	1.3021	0.5611	0.3495	0.5516	0.2245	0.7761
Representative Subsample	3000	40	0.8	16	0.7979	60	0.3	30	1.4991	560	4300	0.86	BQs	0.6903	0.4948	0.9293	0.3437	1.273	0.5794	0.3818	0.5696	0.1924	0.762
Representative Subsample	3000	40	0.8	16	0.7979	80	0.4	25	1.3998	360	3800	0.76	BQs	0.684	0.478	0.9209	0.3657	1.2865	0.5729	0.3703	0.5632	0.2055	0.7687
Representative Subsample	3000	40	0.8	16	0.7979	100	0.5	20	1.2711	360	4300	0.86	BQs	0.6903	0.4948	0.9293	0.4024	1.3318	0.5794	0.3818	0.5696	0.2253	0.7949
Representative Subsample	3000	40	0.8	16	0.7979	140	0.7	15	1.0908	260	4800	0.96	BQs	0.6965	0.5116	0.9377	0.458	1.3957	0.586	0.3933	0.5761	0.2554	0.8315
Representative Subsample	3000	40	0.8	24	1.0908	60	0.3	25	1.3998	540	4200	0.84	BQs	0.689	0.4914	0.9276	0.4056	1.3332	0.5781	0.3795	0.5683	0.2272	0.7955
Representative Subsample	3000	40	0.8	24	1.0908	60	0.3	30	1.4991	240	2700	0.54	BQs	0.6702	0.4409	0.9023	0.3723	1.2746	0.5585	0.3449	0.549	0.2112	0.7603
Representative Subsample	3000	40	0.8	24	1.0908	80	0.4	20	1.2711	440	4200	0.84	BQs	0.689	0.4914	0.9276	0.4333	1.361	0.5781	0.3795	0.5683	0.2428	0.8111
Representative Subsample	3000	40	0.8	24	1.0908	80	0.4	25	1.3998	40	2200	0.44	BQs	0.6646	0.42	0.8948	0.3841	1.2789	0.5524	0.3275	0.5431	0.2173	0.7604
Representative Subsample	3000	40	0.8	24	1.0908	100	0.5	20	1.2711	40	2700	0.54	BQs	0.6702	0.4409	0.9023	0.4246	1.3269	0.5585	0.3449	0.549	0.2409	0.79
Representative Subsample	3000	40	0.8	24	1.0908	120	0.6	15	1.0908	240	4200	0.84	BQs	0.689	0.4914	0.9276	0.4792	1.4068	0.5781	0.3795	0.5683	0.2684	0.8368
Representative Subsample	3000	40	0.8	32	1.2711	40	0.2	25	1.3998	720	4600	0.92	BQs	0.694	0.5049	0.9344	0.4181	1.3524	0.5833	0.3887	0.5735	0.2335	0.807
Representative Subsample	3000	40	0.8	32	1.2711	40	0.2	30	1.4991	520	3600	0.72	BQs	0.6815	0.4712	0.9175	0.3962	1.3137	0.5702	0.3656	0.5606	0.223	0.7836
Representative Subsample	3000	40	0.8	32	1.2711	60	0.3	20	1.2711	520	4100	0.82	BQs	0.6878	0.4881	0.9259	0.4357	1.3617	0.5768	0.3772	0.5671	0.2443	0.8113
Representative Subsample	3000	40	0.8	32	1.2711	60	0.3	25	1.3998	220	2600	0.52	BQs	0.669	0.4375	0.9006	0.4014	1.302	0.5571	0.3426	0.5478	0.228	0.7757
Representative Subsample	3000	40	0.8	32	1.2711	80	0.4	15	1.0908	520	4600	0.92	BQs	0.694	0.5049	0.9344	0.4685	1.4028	0.5833	0.3887	0.5735	0.2616	0.8351
Representative Subsample	3000	40	0.8	32	1.2711	80	0.4	20	1.2711	120	2600	0.52	BQs	0.669	0.4375	0.9006	0.4261	1.3268	0.5571	0.3426	0.5478	0.242	0.7898
Representative Subsample	3000	40	0.8	32	1.2711	100	0.5	15	1.0908	220	3600	0.72	BQs	0.6815	0.4712	0.9175	0.47	1.3875	0.5702	0.3656	0.5606	0.2646	0.8252
Representative Subsample	3000	40	0.8	32	1.2711	160	0.8	10	0.7979	120	4600	0.92	BQs	0.694	0.5049	0.9344	0.5336	1.468	0.5833	0.3887	0.5735	0.298	0.8715
Representative Subsample	3000	40	0.8	40	1.3998	20	0.1	25	1.3998	900	5000	1	BQs	0.699	0.5184	0.9411	0.417	1.3581	0.5886	0.3979	0.5786	0.2322	0.8109
Representative Subsample	3000	40	0.8	40	1.3998	20	0.1	30	1.4991	800	4500	0.9	BQs	0.6928	0.5015	0.9327	0.4066	1.3393	0.582	0.3864	0.5722	0.2273	0.7995
Representative Subsample	3000	40	0.8	40	1.3998	40	0.2	15	1.0908	800	5000	1	BQs	0.699	0.5184	0.9411	0.4428	1.384	0.5886	0.3979	0.5786	0.2466	0.8253
Representative Subsample	3000	40	0.8	40	1.3998	40	0.2	20	1.2711	600	4000	0.8	BQs	0.6865	0.4847	0.9243	0.4252	1.3495	0.5755	0.3749	0.5658	0.2386	0.8044
Representative Subsample	3000	40	0.8	40	1.3998	40	0.2	25	1.3998	400	3000	0.6	BQs	0.674	0.451	0.9074	0.4031	1.3105	0.5624	0.3518	0.5529	0.2281	0.781
Representative Subsample	3000	40	0.8	40	1.3998	40	0.2	30	1.4991	200	2000	0.4	BQs	0.6626	0.4105	0.892	0.3721	1.2641	0.5501	0.3189	0.5408	0.2097	0.7505
Representative Subsample	3000	40	0.8	40	1.3998	60	0.3	15	1.0908	500	4000	0.8	BQs	0.6865	0.4847	0.9243	0.4478	1.3721	0.5755	0.3749	0.5658	0.2513	0.817
Representative Subsample	3000	40	0.8	40	1.3998	60	0.3	20	1.2711	200	2500	0.5	BQs	0.6677	0.4342	0.8989	0.4162	1.3151	0.5558	0.3403	0.5465	0.2366	0.7831
Representative Subsample	3000	40	0.8	40	1.3998	80	0.4	10	0.7979	600	5000	1	BQs	0.699	0.5184	0.9411	0.4763	1.4174	0.5886	0.3979	0.5786	0.2652	0.8439
Representative Subsample	3000	40	0.8	40	1.3998	80	0.4	15	1.0908	200	3000	0.6	BQs	0.674	0.451	0.9074	0.4481	1.3555	0.5624	0.3518	0.5529	0.2536	0.8065
Representative Subsample	3000	40	0.8	40	1.3998	100	0.5	10	0.7979	400	4500	0.9	BQs	0.6928	0.5015	0.9327	0.4864	1.419	0.582	0.3864	0.5722	0.2718	0.844
Representative Subsample	3000	40	0.8	40	1.3998	120	0.6	10	0.7979	200	4000	0.8	BQs	0.6865	0.4847	0.9243	0.4947	1.419	0.5755	0.3749	0.5658	0.2776	0.8433
Representative Subsample	3000	40	0.8	40	1.3998	140	0.7	10	0.7979	0	3500	0.7	BQs	0.6802	0.4679	0.9158	0.5014	1.4172	0.5689	0.3633	0.5593	0.2825	0.8418
Representative Subsample	3000	40	0.8	48	1.4991	20	0.1	10	0.7979	880	4900	0.98	BQs	0.6978	0.515	0.9394	0.4206	1.36	0.5873	0.3956	0.5774	0.2344	0.8118
Representative Subsample	3000	40	0.8	48	1.4991	20	0.1	15	1.0908	780	4400	0.88	BQs	0.6915	0.4982	0.931	0.4162	1.3472	0.5807	0.3841	0.5709	0.2328	0.8037
Representative Subsample	3000	40	0.8	48	1.4991	20	0.1	20	1.2711	680	3900	0.78	BQs	0.6852	0.4813	0.9226	0.4076	1.3302	0.5742	0.3726	0.5645	0.2289	0.7934
Representative Subsample	3000	40	0.8	48	1.4991	20	0.1	25	1.3998	580	3400	0.68	BQs	0.679	0.4645	0.9141	0.3972	1.3113	0.5676	0.361	0.558	0.224	0.782
Representative Subsample	3000	40	0.8	48	1.4991	20	0.1	30	1.4991	480	2900	0.58	BQs	0.6727	0.4477	0.9057	0.3856	1.2913	0.5611	0.3495	0.5516	0.2184	0.77
Representative Subsample	3000	40	0.8	48	1.4991	40	0.2	10	0.7979	680	4400	0.88	BQs	0.6915	0.4982	0.931	0.4322	1.3632	0.5807	0.3841	0.5709	0.2418	0.8127
Representative Subsample	3000	40	0.8	48	1.4991	40	0.2	15	1.0908	480	3400	0.68	BQs	0.679	0.4645	0.9141	0.4204	1.3345	0.5676	0.361	0.558	0.237	0.7951
Representative Subsample	3000	40	0.8	48	1.4991	40	0.2	20	1.2711	280	2400	0.48	BQs	0.6667	0.4294	0.8976	0.3985	1.2961	0.5547	0.336	0.5453	0.2262	0.7715
Representative Subsample	3000	40	0.8	48	1.4991	40	0.2	25	1.3998	80	1400	0.28	BQs	0.6565	0.3775	0.8839	0.3565	1.2405	0.5436	0.2895	0.5345	0.1983	0.7328
Representative Subsample	3000	40	0.8	48	1.4991	60	0.3	10	0.7979	480	3900	0.78	BQs	0.6852	0.4813	0.9226	0.4421	1.3647	0.5742	0.3726	0.5645	0.2483	0.8127
Representative Subsample	3000	40	0.8	48	1.4991	60	0.3	15	1.0908	180	2400	0.48	BQs	0.6667	0.4294	0.8976	0.4186	1.3161	0.5547	0.336	0.5453	0.2376	0.7829
Representative Subsample	3000	40	0.8	48	1.4991	80	0.4	10	0.7979	280	3400	0.68	BQs	0.679	0.4645	0.9141	0.4503	1.3645	0.5676	0.361	0.558	0.2539	0.812
Representative Subsample	3000	40	0.8	48	1.4991	100	0.5	10	0.7979	80	2900	0.58	BQs	0.6727	0.4477	0.9057	0.4568	1.3625	0.5611	0.3495	0.5516	0.2587	0.8103
Representative Subsample	3000	40	0.8	56	1.5795	0	0	0	0	760	3800	0.76	BQs	0.684	0.478	0.9209	0.3856	1.3065	0.5729	0.3703	0.5632	0.2167	0.7799
Representative Subsample	3000	40	0.8	56	1.5795	20	0.1	10	0.7979	560	3300	0.66	BQs	0.6777	0.4611	0.9124	0.3955	1.308	0.5663	0.3587	0.5568	0.2232	0.78
Representative Subsample	3000	40	0.8	56	1.5795	20	0.1	15	1.0908	460	2800	0.56	BQs	0.6715	0.4443	0.904	0.3894	1.2934	0.5598	0.3472	0.5503	0.2207	0.7711
Representative Subsample	3000	40	0.8	56	1.5795	20	0.1	20	1.2711	360	2300	0.46	BQs	0.6656	0.4247	0.8962	0.3771	1.2733	0.5535	0.3317	0.5442	0.2137	0.7579
Representative Subsample	3000	40	0.8	56	1.5795	20	0.1	25	1.3998	260	1800	0.36	BQs	0.6605	0.401	0.8892	0.3594	1.2486	0.5478	0.3104	0.5385	0.2018	0.7403
Representative Subsample	3000	40	0.8	56	1.5795	20	0.1	30	1.4991	160	1300	0.26	BQs	0.6557	0.3682	0.8828	0.3323	1.2151	0.543	0.2814	0.5338	0.1842	0.718
Representative Subsample	3000	40	0.8	56	1.5795	40	0.2	10	0.7979	360	2800	0.56	BQs	0.6715	0.4443	0.904	0.4037	1.3077	0.5598	0.3472	0.5503	0.2289	0.7792
Representative Subsample	3000	40	0.8	56	1.5795	40	0.2	15	1.0908	160	1800	0.36	BQs	0.6605	0.401	0.8892	0.3794	1.2686	0.5478	0.3104	0.5385	0.213	0.7516
Representative Subsample	3000	40	0.8	56	1.5795	60	0.3	10	0.7979	160	2300	0.46	BQs	0.6656	0.4247	0.8962	0.4076	1.3037	0.5535	0.3317	0.5442	0.2309	0.7751
Representative Subsample	3000	40	0.8	64	1.6468	0	0	0	0	440	2200	0.44	BQs	0.6646	0.42	0.8948	0.3533	1.248	0.5524	0.3275	0.5431	0.1998	0.7429
Representative Subsample	3000	40	0.8	64	1.6468	20	0.1	10	0.7979	240	1700	0.34	BQs	0.6595	0.3963	0.8879	0.3535	1.2414	0.5466	0.3061	0.5374	0.1981	0.7355
Representative Subsample	3000	40	0.8	64	1.6468	20	0.1	15	1.0908	140	1200	0.24	BQs	0.6548	0.3589	0.8816	0.3269	1.2085	0.5423	0.2733	0.5331	0.1805	0.7137
Representative Subsample	3000	40	0.8	64	1.6468	20	0.1	20	1.2711	40	700	0.14	BQs	0.6515	0.3047	0.8771	0.281	1.1581	0.5388	0.2435	0.5297	0.1629	0.6926
Representative Subsample	3000	40	0.8	64	1.6468	40	0.2	10	0.7979	40	1200	0.24	BQs	0.6548	0.3589	0.8816	0.3385	1.2201	0.5423	0.2733	0.5331	0.1869	0.7201
Representative Subsample	3000	50	1	16	0.7979	60	0.3	25	1.3998	700	5000	1	DPQs & BQs	0.7142	0.5247	0.9616	0.408	1.3695	0.6049	0.4127	0.5947	0.2328	0.8275
Representative Subsample	3000	50	1	16	0.7979	60	0.3	25	1.3998	700	5000	1	BQs	0.699	0.5184	0.9411	0.4031	1.3442	0.5886	0.3979	0.5786	0.2245	0.8031
Representative Subsample	3000	50	1	16	0.7979	60	0.3	30	1.4991	400	3500	0.7	DPQs & BQs	0.6942	0.4813	0.9346	0.3834	1.318	0.5835	0.384	0.5737	0.2219	0.7956
Representative Subsample	3000	50	1	16	0.7979	60	0.3	30	1.4991	400	3500	0.7	BQs	0.6802	0.4679	0.9158	0.3727	1.2885	0.5689	0.3633	0.5593	0.21	0.7693
Representative Subsample	3000	50	1	16	0.7979	80	0.4	20	1.2711	600	5000	1	DPQs & BQs	0.7142	0.5247	0.9616	0.4376	1.3992	0.6049	0.4127	0.5947	0.2497	0.8444
Representative Subsample	3000	50	1	16	0.7979	80	0.4	20	1.2711	600	5000	1	BQs	0.699	0.5184	0.9411	0.4324	1.3735	0.5886	0.3979	0.5786	0.2408	0.8194
Representative Subsample	3000	50	1	16	0.7979	80	0.4	25	1.3998	200	3000	0.6	DPQs & BQs	0.6875	0.4668	0.9256	0.4047	1.3304	0.5764	0.3745	0.5667	0.2355	0.8022
Representative Subsample	3000	50	1	16	0.7979	80	0.4	25	1.3998	200	3000	0.6	BQs	0.674	0.451	0.9074	0.391	1.2984	0.5624	0.3518	0.5529	0.2213	0.7742
Representative Subsample	3000	50	1	16	0.7979	100	0.5	20	1.2711	200	3500	0.7	DPQs & BQs	0.6942	0.4813	0.9346	0.4405	1.3751	0.5835	0.384	0.5737	0.255	0.8287
Representative Subsample	3000	50	1	16	0.7979	100	0.5	20	1.2711	200	3500	0.7	BQs	0.6802	0.4679	0.9158	0.4282	1.344	0.5689	0.3633	0.5593	0.2412	0.8006
Representative Subsample	3000	50	1	16	0.7979	120	0.6	15	1.0908	400	5000	1	DPQs & BQs	0.7142	0.5247	0.9616	0.4865	1.4481	0.6049	0.4127	0.5947	0.2776	0.8723
Representative Subsample	3000	50	1	16	0.7979	120	0.6	15	1.0908	400	5000	1	BQs	0.699	0.5184	0.9411	0.4807	1.4218	0.5886	0.3979	0.5786	0.2677	0.8463
Representative Subsample	3000	50	1	16	0.7979	140	0.7	15	1.0908	100	4000	0.8	DPQs & BQs	0.7009	0.4958	0.9436	0.4942	1.4378	0.5907	0.3936	0.5807	0.2847	0.8654
Representative Subsample	3000	50	1	16	0.7979	140	0.7	15	1.0908	100	4000	0.8	BQs	0.6865	0.4847	0.9243	0.4832	1.4075	0.5755	0.3749	0.5658	0.2711	0.8369
Representative Subsample	3000	50	1	24	1.0908	40	0.2	25	1.3998	800	5000	1	DPQs & BQs	0.7142	0.5247	0.9616	0.4592	1.4208	0.6049	0.4127	0.5947	0.262	0.8567
Representative Subsample	3000	50	1	24	1.0908	40	0.2	25	1.3998	800	5000	1	BQs	0.699	0.5184	0.9411	0.4537	1.3948	0.5886	0.3979	0.5786	0.2527	0.8313
Representative Subsample	3000	50	1	24	1.0908	40	0.2	30	1.4991	600	4000	0.8	DPQs & BQs	0.7009	0.4958	0.9436	0.4402	1.3838	0.5907	0.3936	0.5807	0.2535	0.8342
Representative Subsample	3000	50	1	24	1.0908	40	0.2	30	1.4991	600	4000	0.8	BQs	0.6865	0.4847	0.9243	0.4304	1.3546	0.5755	0.3749	0.5658	0.2415	0.8072
Representative Subsample	3000	50	1	24	1.0908	60	0.3	20	1.2711	600	4500	0.9	DPQs & BQs	0.7075	0.5102	0.9526	0.4796	1.4321	0.5978	0.4031	0.5877	0.2749	0.8626
Representative Subsample	3000	50	1	24	1.0908	60	0.3	20	1.2711	600	4500	0.9	BQs	0.6928	0.5015	0.9327	0.4714	1.4041	0.582	0.3864	0.5722	0.2635	0.8357
Representative Subsample	3000	50	1	24	1.0908	60	0.3	25	1.3998	300	3000	0.6	DPQs & BQs	0.6875	0.4668	0.9256	0.4503	1.3759	0.5764	0.3745	0.5667	0.2621	0.8287
Representative Subsample	3000	50	1	24	1.0908	60	0.3	25	1.3998	300	3000	0.6	BQs	0.674	0.451	0.9074	0.435	1.3424	0.5624	0.3518	0.5529	0.2462	0.7991
Representative Subsample	3000	50	1	24	1.0908	60	0.3	30	1.4991	0	1500	0.3	DPQs & BQs	0.6673	0.4168	0.8984	0.41	1.3084	0.5543	0.3323	0.545	0.2371	0.7821
Representative Subsample	3000	50	1	24	1.0908	60	0.3	30	1.4991	0	1500	0.3	BQs	0.6574	0.3868	0.8851	0.3804	1.2655	0.5443	0.2976	0.5352	0.2124	0.7475
Representative Subsample	3000	50	1	24	1.0908	80	0.4	15	1.0908	600	5000	1	DPQs & BQs	0.7142	0.5247	0.9616	0.5116	1.4731	0.6049	0.4127	0.5947	0.2919	0.8866
Representative Subsample	3000	50	1	24	1.0908	80	0.4	15	1.0908	600	5000	1	BQs	0.699	0.5184	0.9411	0.5054	1.4466	0.5886	0.3979	0.5786	0.2815	0.8601
Representative Subsample	3000	50	1	24	1.0908	80	0.4	20	1.2711	200	3000	0.6	DPQs & BQs	0.6875	0.4668	0.9256	0.4767	1.4023	0.5764	0.3745	0.5667	0.2774	0.8441
Representative Subsample	3000	50	1	24	1.0908	80	0.4	20	1.2711	200	3000	0.6	BQs	0.674	0.451	0.9074	0.4605	1.3679	0.5624	0.3518	0.5529	0.2606	0.8135
Representative Subsample	3000	50	1	24	1.0908	100	0.5	15	1.0908	300	4000	0.8	DPQs & BQs	0.7009	0.4958	0.9436	0.5179	1.4615	0.5907	0.3936	0.5807	0.2983	0.879
Representative Subsample	3000	50	1	24	1.0908	100	0.5	15	1.0908	300	4000	0.8	BQs	0.6865	0.4847	0.9243	0.5064	1.4306	0.5755	0.3749	0.5658	0.2841	0.8499
Representative Subsample	3000	50	1	24	1.0908	120	0.6	15	1.0908	0	3000	0.6	DPQs & BQs	0.6875	0.4668	0.9256	0.5202	1.4458	0.5764	0.3745	0.5667	0.3027	0.8694
Representative Subsample	3000	50	1	24	1.0908	120	0.6	15	1.0908	0	3000	0.6	BQs	0.674	0.451	0.9074	0.5026	1.41	0.5624	0.3518	0.5529	0.2844	0.8373
Representative Subsample	3000	50	1	24	1.0908	160	0.8	10	0.7979	200	5000	1	DPQs & BQs	0.7142	0.5247	0.9616	0.5792	1.5408	0.6049	0.4127	0.5947	0.3305	0.9252
Representative Subsample	3000	50	1	24	1.0908	160	0.8	10	0.7979	200	5000	1	BQs	0.699	0.5184	0.9411	0.5723	1.5134	0.5886	0.3979	0.5786	0.3187	0.8974
Representative Subsample	3000	50	1	24	1.0908	180	0.9	10	0.7979	0	4500	0.9	DPQs & BQs	0.7075	0.5102	0.9526	0.5893	1.5418	0.5978	0.4031	0.5877	0.3378	0.9255
Representative Subsample	3000	50	1	24	1.0908	180	0.9	10	0.7979	0	4500	0.9	BQs	0.6928	0.5015	0.9327	0.5793	1.5119	0.582	0.3864	0.5722	0.3237	0.896
Representative Subsample	3000	50	1	32	1.2711	20	0.1	25	1.3998	900	5000	1	DPQs & BQs	0.7142	0.5247	0.9616	0.4727	1.4343	0.6049	0.4127	0.5947	0.2697	0.8644
Representative Subsample	3000	50	1	32	1.2711	20	0.1	25	1.3998	900	5000	1	BQs	0.699	0.5184	0.9411	0.467	1.4082	0.5886	0.3979	0.5786	0.2601	0.8387
Representative Subsample	3000	50	1	32	1.2711	20	0.1	30	1.4991	800	4500	0.9	DPQs & BQs	0.7075	0.5102	0.9526	0.4629	1.4155	0.5978	0.4031	0.5877	0.2653	0.8531
Representative Subsample	3000	50	1	32	1.2711	20	0.1	30	1.4991	800	4500	0.9	BQs	0.6928	0.5015	0.9327	0.455	1.3877	0.582	0.3864	0.5722	0.2543	0.8265
Representative Subsample	3000	50	1	32	1.2711	40	0.2	15	1.0908	800	5000	1	DPQs & BQs	0.7142	0.5247	0.9616	0.4989	1.4604	0.6049	0.4127	0.5947	0.2847	0.8794
Representative Subsample	3000	50	1	32	1.2711	40	0.2	15	1.0908	800	5000	1	BQs	0.699	0.5184	0.9411	0.4929	1.434	0.5886	0.3979	0.5786	0.2745	0.8531
Representative Subsample	3000	50	1	32	1.2711	40	0.2	20	1.2711	600	4000	0.8	DPQs & BQs	0.7009	0.4958	0.9436	0.4828	1.4264	0.5907	0.3936	0.5807	0.2781	0.8588
Representative Subsample	3000	50	1	32	1.2711	40	0.2	20	1.2711	600	4000	0.8	BQs	0.6865	0.4847	0.9243	0.472	1.3963	0.5755	0.3749	0.5658	0.2648	0.8306
Representative Subsample	3000	50	1	32	1.2711	40	0.2	25	1.3998	400	3000	0.6	DPQs & BQs	0.6875	0.4668	0.9256	0.4623	1.388	0.5764	0.3745	0.5667	0.2691	0.8357
Representative Subsample	3000	50	1	32	1.2711	40	0.2	25	1.3998	400	3000	0.6	BQs	0.674	0.451	0.9074	0.4467	1.354	0.5624	0.3518	0.5529	0.2527	0.8056
Representative Subsample	3000	50	1	32	1.2711	40	0.2	30	1.4991	200	2000	0.4	DPQs & BQs	0.6741	0.4346	0.9075	0.4359	1.3434	0.5618	0.3486	0.5523	0.2537	0.806
Representative Subsample	3000	50	1	32	1.2711	40	0.2	30	1.4991	200	2000	0.4	BQs	0.6626	0.4105	0.892	0.4117	1.3037	0.5501	0.3189	0.5408	0.2321	0.7729
Representative Subsample	3000	50	1	32	1.2711	60	0.3	15	1.0908	500	4000	0.8	DPQs & BQs	0.7009	0.4958	0.9436	0.5059	1.4495	0.5907	0.3936	0.5807	0.2914	0.8721
Representative Subsample	3000	50	1	32	1.2711	60	0.3	15	1.0908	500	4000	0.8	BQs	0.6865	0.4847	0.9243	0.4946	1.4189	0.5755	0.3749	0.5658	0.2775	0.8433
Representative Subsample	3000	50	1	32	1.2711	60	0.3	20	1.2711	200	2500	0.5	DPQs & BQs	0.6808	0.4524	0.9166	0.4773	1.3939	0.5693	0.365	0.5597	0.2793	0.839
Representative Subsample	3000	50	1	32	1.2711	60	0.3	20	1.2711	200	2500	0.5	BQs	0.6677	0.4342	0.8989	0.4581	1.357	0.5558	0.3403	0.5465	0.2604	0.8069
Representative Subsample	3000	50	1	32	1.2711	80	0.4	10	0.7979	600	5000	1	DPQs & BQs	0.7142	0.5247	0.9616	0.5327	1.4943	0.6049	0.4127	0.5947	0.304	0.8987
Representative Subsample	3000	50	1	32	1.2711	80	0.4	10	0.7979	600	5000	1	BQs	0.699	0.5184	0.9411	0.5263	1.4675	0.5886	0.3979	0.5786	0.2931	0.8718
Representative Subsample	3000	50	1	32	1.2711	80	0.4	15	1.0908	200	3000	0.6	DPQs & BQs	0.6875	0.4668	0.9256	0.5089	1.4346	0.5764	0.3745	0.5667	0.2962	0.8629
Representative Subsample	3000	50	1	32	1.2711	80	0.4	15	1.0908	200	3000	0.6	BQs	0.674	0.451	0.9074	0.4917	1.3991	0.5624	0.3518	0.5529	0.2782	0.8311
Representative Subsample	3000	50	1	32	1.2711	100	0.5	10	0.7979	400	4500	0.9	DPQs & BQs	0.7075	0.5102	0.9526	0.544	1.4966	0.5978	0.4031	0.5877	0.3118	0.8996
Representative Subsample	3000	50	1	32	1.2711	100	0.5	10	0.7979	400	4500	0.9	BQs	0.6928	0.5015	0.9327	0.5348	1.4675	0.582	0.3864	0.5722	0.2989	0.8711
Representative Subsample	3000	50	1	32	1.2711	120	0.6	10	0.7979	200	4000	0.8	DPQs & BQs	0.7009	0.4958	0.9436	0.5539	1.4975	0.5907	0.3936	0.5807	0.319	0.8997
Representative Subsample	3000	50	1	32	1.2711	120	0.6	10	0.7979	200	4000	0.8	BQs	0.6865	0.4847	0.9243	0.5415	1.4658	0.5755	0.3749	0.5658	0.3038	0.8696
Representative Subsample	3000	50	1	32	1.2711	140	0.7	10	0.7979	0	3500	0.7	DPQs & BQs	0.6942	0.4813	0.9346	0.5623	1.4969	0.5835	0.384	0.5737	0.3255	0.8992
Representative Subsample	3000	50	1	32	1.2711	140	0.7	10	0.7979	0	3500	0.7	BQs	0.6802	0.4679	0.9158	0.5465	1.4624	0.5689	0.3633	0.5593	0.3079	0.8672
Representative Subsample	3000	50	1	40	1.3998	0	0	0	0	1000	5000	1	BQs	0.699	0.5184	0.9411	0.4633	1.4044	0.5886	0.3979	0.5786	0.258	0.8367
Representative Subsample	3000	50	1	40	1.3998	20	0.1	10	0.7979	800	4500	0.9	DPQs & BQs	0.7075	0.5102	0.9526	0.482	1.4346	0.5978	0.4031	0.5877	0.2763	0.864
Representative Subsample	3000	50	1	40	1.3998	20	0.1	10	0.7979	800	4500	0.9	BQs	0.6928	0.5015	0.9327	0.4738	1.4065	0.582	0.3864	0.5722	0.2648	0.837
Representative Subsample	3000	50	1	40	1.3998	20	0.1	15	1.0908	700	4000	0.8	DPQs & BQs	0.7009	0.4958	0.9436	0.4776	1.4212	0.5907	0.3936	0.5807	0.2751	0.8558
Representative Subsample	3000	50	1	40	1.3998	20	0.1	15	1.0908	700	4000	0.8	BQs	0.6865	0.4847	0.9243	0.467	1.3912	0.5755	0.3749	0.5658	0.262	0.8278
Representative Subsample	3000	50	1	40	1.3998	20	0.1	20	1.2711	600	3500	0.7	DPQs & BQs	0.6942	0.4813	0.9346	0.4692	1.4038	0.5835	0.384	0.5737	0.2716	0.8453
Representative Subsample	3000	50	1	40	1.3998	20	0.1	20	1.2711	600	3500	0.7	BQs	0.6802	0.4679	0.9158	0.4561	1.3719	0.5689	0.3633	0.5593	0.257	0.8163
Representative Subsample	3000	50	1	40	1.3998	20	0.1	25	1.3998	500	3000	0.6	DPQs & BQs	0.6875	0.4668	0.9256	0.459	1.3846	0.5764	0.3745	0.5667	0.2671	0.8338
Representative Subsample	3000	50	1	40	1.3998	20	0.1	25	1.3998	500	3000	0.6	BQs	0.674	0.451	0.9074	0.4434	1.3508	0.5624	0.3518	0.5529	0.2509	0.8038
Representative Subsample	3000	50	1	40	1.3998	20	0.1	30	1.4991	400	2500	0.5	DPQs & BQs	0.6808	0.4524	0.9166	0.4476	1.3643	0.5693	0.365	0.5597	0.262	0.8216
Representative Subsample	3000	50	1	40	1.3998	20	0.1	30	1.4991	400	2500	0.5	BQs	0.6677	0.4342	0.8989	0.4296	1.3286	0.5558	0.3403	0.5465	0.2442	0.7907
Representative Subsample	3000	50	1	40	1.3998	40	0.2	10	0.7979	600	4000	0.8	DPQs & BQs	0.7009	0.4958	0.9436	0.4936	1.4372	0.5907	0.3936	0.5807	0.2843	0.865
Representative Subsample	3000	50	1	40	1.3998	40	0.2	10	0.7979	600	4000	0.8	BQs	0.6865	0.4847	0.9243	0.4826	1.4068	0.5755	0.3749	0.5658	0.2708	0.8365
Representative Subsample	3000	50	1	40	1.3998	40	0.2	15	1.0908	400	3000	0.6	DPQs & BQs	0.6875	0.4668	0.9256	0.4823	1.4079	0.5764	0.3745	0.5667	0.2807	0.8473
Representative Subsample	3000	50	1	40	1.3998	40	0.2	15	1.0908	400	3000	0.6	BQs	0.674	0.451	0.9074	0.4659	1.3733	0.5624	0.3518	0.5529	0.2636	0.8165
Representative Subsample	3000	50	1	40	1.3998	40	0.2	20	1.2711	200	2000	0.4	DPQs & BQs	0.6741	0.4346	0.9075	0.459	1.3665	0.5618	0.3486	0.5523	0.2671	0.8194
Representative Subsample	3000	50	1	40	1.3998	40	0.2	20	1.2711	200	2000	0.4	BQs	0.6626	0.4105	0.892	0.4335	1.3255	0.5501	0.3189	0.5408	0.2443	0.7852
Representative Subsample	3000	50	1	40	1.3998	40	0.2	25	1.3998	0	1000	0.2	DPQs & BQs	0.6607	0.3867	0.8895	0.4147	1.3042	0.5478	0.3106	0.5385	0.2416	0.7802
Representative Subsample	3000	50	1	40	1.3998	40	0.2	25	1.3998	0	1000	0.2	BQs	0.6531	0.3404	0.8793	0.3651	1.2444	0.5409	0.257	0.5318	0.2	0.7317
Representative Subsample	3000	50	1	40	1.3998	60	0.3	10	0.7979	400	3500	0.7	DPQs & BQs	0.6942	0.4813	0.9346	0.5037	1.4383	0.5835	0.384	0.5737	0.2916	0.8653
Representative Subsample	3000	50	1	40	1.3998	60	0.3	10	0.7979	400	3500	0.7	BQs	0.6802	0.4679	0.9158	0.4897	1.4055	0.5689	0.3633	0.5593	0.2759	0.8352
Representative Subsample	3000	50	1	40	1.3998	60	0.3	15	1.0908	100	2000	0.4	DPQs & BQs	0.6741	0.4346	0.9075	0.4792	1.3867	0.5618	0.3486	0.5523	0.2789	0.8312
Representative Subsample	3000	50	1	40	1.3998	60	0.3	15	1.0908	100	2000	0.4	BQs	0.6626	0.4105	0.892	0.4526	1.3446	0.5501	0.3189	0.5408	0.2551	0.7959
Representative Subsample	3000	50	1	40	1.3998	80	0.4	10	0.7979	200	3000	0.6	DPQs & BQs	0.6875	0.4668	0.9256	0.5124	1.438	0.5764	0.3745	0.5667	0.2982	0.8649
Representative Subsample	3000	50	1	40	1.3998	80	0.4	10	0.7979	200	3000	0.6	BQs	0.674	0.451	0.9074	0.495	1.4024	0.5624	0.3518	0.5529	0.2801	0.833
Representative Subsample	3000	50	1	40	1.3998	100	0.5	10	0.7979	0	2500	0.5	DPQs & BQs	0.6808	0.4524	0.9166	0.5196	1.4362	0.5693	0.365	0.5597	0.3041	0.8637
Representative Subsample	3000	50	1	40	1.3998	100	0.5	10	0.7979	0	2500	0.5	BQs	0.6677	0.4342	0.8989	0.4986	1.3976	0.5558	0.3403	0.5465	0.2835	0.83
Representative Subsample	3000	50	1	48	1.4991	0	0	0	0	600	3000	0.6	DPQs & BQs	0.6875	0.4668	0.9256	0.4468	1.3725	0.5764	0.3745	0.5667	0.26	0.8267
Representative Subsample	3000	50	1	48	1.4991	0	0	0	0	600	3000	0.6	BQs	0.674	0.451	0.9074	0.4317	1.3391	0.5624	0.3518	0.5529	0.2443	0.7972
Representative Subsample	3000	50	1	48	1.4991	20	0.1	10	0.7979	400	2500	0.5	DPQs & BQs	0.6808	0.4524	0.9166	0.4561	1.3727	0.5693	0.365	0.5597	0.2669	0.8266
Representative Subsample	3000	50	1	48	1.4991	20	0.1	10	0.7979	400	2500	0.5	BQs	0.6677	0.4342	0.8989	0.4377	1.3366	0.5558	0.3403	0.5465	0.2488	0.7953
Representative Subsample	3000	50	1	48	1.4991	20	0.1	15	1.0908	300	2000	0.4	DPQs & BQs	0.6741	0.4346	0.9075	0.4462	1.3538	0.5618	0.3486	0.5523	0.2597	0.812
Representative Subsample	3000	50	1	48	1.4991	20	0.1	15	1.0908	300	2000	0.4	BQs	0.6626	0.4105	0.892	0.4215	1.3135	0.5501	0.3189	0.5408	0.2376	0.7784
Representative Subsample	3000	50	1	48	1.4991	20	0.1	20	1.2711	200	1500	0.3	DPQs & BQs	0.6673	0.4168	0.8984	0.4328	1.3312	0.5543	0.3323	0.545	0.2503	0.7952
Representative Subsample	3000	50	1	48	1.4991	20	0.1	20	1.2711	200	1500	0.3	BQs	0.6574	0.3868	0.8851	0.4016	1.2867	0.5443	0.2976	0.5352	0.2242	0.7593
Representative Subsample	3000	50	1	48	1.4991	20	0.1	25	1.3998	100	1000	0.2	DPQs & BQs	0.6607	0.3867	0.8895	0.4046	1.2941	0.5478	0.3106	0.5385	0.2358	0.7743
Representative Subsample	3000	50	1	48	1.4991	20	0.1	25	1.3998	100	1000	0.2	BQs	0.6531	0.3404	0.8793	0.3562	1.2355	0.5409	0.257	0.5318	0.1951	0.7269
Representative Subsample	3000	50	1	48	1.4991	20	0.1	30	1.4991	0	500	0.1	DPQs & BQs	0.6549	0.3541	0.8817	0.3728	1.2545	0.541	0.2978	0.5319	0.2274	0.7594
Representative Subsample	3000	50	1	48	1.4991	20	0.1	30	1.4991	0	500	0.1	BQs	0.6504	0.2808	0.8756	0.2957	1.1713	0.5374	0.2345	0.5283	0.1791	0.7075
Representative Subsample	3000	50	1	48	1.4991	40	0.2	10	0.7979	200	2000	0.4	DPQs & BQs	0.6741	0.4346	0.9075	0.4603	1.3678	0.5618	0.3486	0.5523	0.2678	0.8202
Representative Subsample	3000	50	1	48	1.4991	40	0.2	10	0.7979	200	2000	0.4	BQs	0.6626	0.4105	0.892	0.4347	1.3267	0.5501	0.3189	0.5408	0.245	0.7858
Representative Subsample	3000	50	1	48	1.4991	40	0.2	15	1.0908	0	1000	0.2	DPQs & BQs	0.6607	0.3867	0.8895	0.4239	1.3134	0.5478	0.3106	0.5385	0.247	0.7856
Representative Subsample	3000	50	1	48	1.4991	40	0.2	15	1.0908	0	1000	0.2	BQs	0.6531	0.3404	0.8793	0.3732	1.2525	0.5409	0.257	0.5318	0.2044	0.7362
Representative Subsample	3000	50	1	48	1.4991	60	0.3	10	0.7979	0	1500	0.3	DPQs & BQs	0.6673	0.4168	0.8984	0.4626	1.361	0.5543	0.3323	0.545	0.2675	0.8125
Representative Subsample	3000	50	1	48	1.4991	60	0.3	10	0.7979	0	1500	0.3	BQs	0.6574	0.3868	0.8851	0.4293	1.3144	0.5443	0.2976	0.5352	0.2396	0.7748
Representative Subsample	3000	50	1	56	1.5795	0	0	0	0	200	1000	0.2	DPQs & BQs	0.6607	0.3867	0.8895	0.3899	1.2794	0.5478	0.3106	0.5385	0.2272	0.7658
Representative Subsample	3000	50	1	56	1.5795	0	0	0	0	200	1000	0.2	BQs	0.6531	0.3404	0.8793	0.3433	1.2226	0.5409	0.257	0.5318	0.188	0.7198
Representative Subsample	3000	50	1	56	1.5795	20	0.1	10	0.7979	0	500	0.1	DPQs & BQs	0.6549	0.3541	0.8817	0.3751	1.2568	0.541	0.2978	0.5319	0.2289	0.7608
Representative Subsample	3000	50	1	56	1.5795	20	0.1	10	0.7979	0	500	0.1	BQs	0.6504	0.2808	0.8756	0.2975	1.1731	0.5374	0.2345	0.5283	0.1802	0.7086
Representative Subsample	3500	0	0	0	0	100	0.5	30	1.4991	500	5000	1	BQs	0.699	0.5184	0.9411	0.2481	1.1892	0.5886	0.3979	0.5786	0.1382	0.7168
Representative Subsample	3500	0	0	0	0	140	0.7	25	1.3998	0	3500	0.7	BQs	0.6802	0.4679	0.9158	0.2927	1.2085	0.5689	0.3633	0.5593	0.1649	0.7242
Representative Subsample	3500	10	0.2	16	0.7979	100	0.5	30	1.4991	340	4200	0.84	BQs	0.689	0.4914	0.9276	0.2853	1.2129	0.5781	0.3795	0.5683	0.1598	0.7281
Representative Subsample	3500	10	0.2	16	0.7979	120	0.6	25	1.3998	340	4700	0.94	BQs	0.6953	0.5083	0.9361	0.3244	1.2604	0.5846	0.391	0.5748	0.181	0.7558
Representative Subsample	3500	10	0.2	16	0.7979	160	0.8	20	1.2711	140	4700	0.94	BQs	0.6953	0.5083	0.9361	0.3818	1.3179	0.5846	0.391	0.5748	0.2131	0.7879
Representative Subsample	3500	10	0.2	24	1.0908	100	0.5	30	1.4991	260	3800	0.76	BQs	0.684	0.478	0.9209	0.2953	1.2162	0.5729	0.3703	0.5632	0.166	0.7292
Representative Subsample	3500	10	0.2	24	1.0908	120	0.6	25	1.3998	260	4300	0.86	BQs	0.6903	0.4948	0.9293	0.3343	1.2636	0.5794	0.3818	0.5696	0.1871	0.7567
Representative Subsample	3500	10	0.2	24	1.0908	160	0.8	20	1.2711	60	4300	0.86	BQs	0.6903	0.4948	0.9293	0.3902	1.3195	0.5794	0.3818	0.5696	0.2184	0.788
Representative Subsample	3500	10	0.2	32	1.2711	100	0.5	30	1.4991	180	3400	0.68	BQs	0.679	0.4645	0.9141	0.2977	1.2118	0.5676	0.361	0.558	0.1679	0.7259
Representative Subsample	3500	10	0.2	32	1.2711	120	0.6	25	1.3998	180	3900	0.78	BQs	0.6852	0.4813	0.9226	0.3362	1.2588	0.5742	0.3726	0.5645	0.1888	0.7533
Representative Subsample	3500	10	0.2	40	1.3998	100	0.5	30	1.4991	100	3000	0.6	BQs	0.674	0.451	0.9074	0.2965	1.2038	0.5624	0.3518	0.5529	0.1678	0.7207
Representative Subsample	3500	10	0.2	40	1.3998	120	0.6	25	1.3998	100	3500	0.7	BQs	0.6802	0.4679	0.9158	0.3345	1.2503	0.5689	0.3633	0.5593	0.1885	0.7478
Representative Subsample	3500	10	0.2	40	1.3998	140	0.7	20	1.2711	300	5000	1	BQs	0.699	0.5184	0.9411	0.3872	1.3283	0.5886	0.3979	0.5786	0.2156	0.7943
Representative Subsample	3500	10	0.2	48	1.4991	100	0.5	30	1.4991	20	2600	0.52	BQs	0.669	0.4375	0.9006	0.2932	1.1938	0.5571	0.3426	0.5478	0.1665	0.7143
Representative Subsample	3500	10	0.2	48	1.4991	120	0.6	25	1.3998	20	3100	0.62	BQs	0.6752	0.4544	0.9091	0.3307	1.2397	0.5637	0.3541	0.5542	0.1869	0.7411
Representative Subsample	3500	10	0.2	48	1.4991	140	0.7	20	1.2711	220	4600	0.92	BQs	0.694	0.5049	0.9344	0.3835	1.3179	0.5833	0.3887	0.5735	0.2142	0.7877
Representative Subsample	3500	10	0.2	56	1.5795	80	0.4	30	1.4991	540	4700	0.94	BQs	0.6953	0.5083	0.9361	0.2971	1.2332	0.5846	0.391	0.5748	0.1658	0.7406
Representative Subsample	3500	10	0.2	56	1.5795	100	0.5	25	1.3998	440	4700	0.94	BQs	0.6953	0.5083	0.9361	0.3297	1.2657	0.5846	0.391	0.5748	0.184	0.7588
Representative Subsample	3500	10	0.2	56	1.5795	140	0.7	20	1.2711	140	4200	0.84	BQs	0.689	0.4914	0.9276	0.3783	1.3059	0.5781	0.3795	0.5683	0.2119	0.7803
Representative Subsample	3500	10	0.2	64	1.6468	80	0.4	30	1.4991	460	4300	0.86	BQs	0.6903	0.4948	0.9293	0.2935	1.2228	0.5794	0.3818	0.5696	0.1643	0.7339
Representative Subsample	3500	10	0.2	64	1.6468	100	0.5	25	1.3998	360	4300	0.86	BQs	0.6903	0.4948	0.9293	0.3252	1.2545	0.5794	0.3818	0.5696	0.182	0.7517
Representative Subsample	3500	10	0.2	64	1.6468	140	0.7	20	1.2711	60	3800	0.76	BQs	0.684	0.478	0.9209	0.372	1.2929	0.5729	0.3703	0.5632	0.2091	0.7723
Representative Subsample	3500	20	0.4	16	0.7979	100	0.5	30	1.4991	180	3400	0.68	BQs	0.679	0.4645	0.9141	0.3169	1.2311	0.5676	0.361	0.558	0.1787	0.7368
Representative Subsample	3500	20	0.4	16	0.7979	120	0.6	25	1.3998	180	3900	0.78	BQs	0.6852	0.4813	0.9226	0.3562	1.2788	0.5742	0.3726	0.5645	0.2	0.7645
Representative Subsample	3500	20	0.4	24	1.0908	100	0.5	30	1.4991	20	2600	0.52	BQs	0.669	0.4375	0.9006	0.3313	1.2319	0.5571	0.3426	0.5478	0.1882	0.7359
Representative Subsample	3500	20	0.4	24	1.0908	120	0.6	25	1.3998	20	3100	0.62	BQs	0.6752	0.4544	0.9091	0.3703	1.2793	0.5637	0.3541	0.5542	0.2093	0.7635
Representative Subsample	3500	20	0.4	24	1.0908	140	0.7	20	1.2711	220	4600	0.92	BQs	0.694	0.5049	0.9344	0.4275	1.3619	0.5833	0.3887	0.5735	0.2388	0.8123
Representative Subsample	3500	20	0.4	32	1.2711	80	0.4	30	1.4991	460	4300	0.86	BQs	0.6903	0.4948	0.9293	0.3501	1.2794	0.5794	0.3818	0.5696	0.196	0.7656
Representative Subsample	3500	20	0.4	32	1.2711	100	0.5	25	1.3998	360	4300	0.86	BQs	0.6903	0.4948	0.9293	0.3817	1.3111	0.5794	0.3818	0.5696	0.2137	0.7833
Representative Subsample	3500	20	0.4	32	1.2711	140	0.7	20	1.2711	60	3800	0.76	BQs	0.684	0.478	0.9209	0.4267	1.3476	0.5729	0.3703	0.5632	0.2398	0.803
Representative Subsample	3500	20	0.4	40	1.3998	80	0.4	30	1.4991	300	3500	0.7	BQs	0.6802	0.4679	0.9158	0.3464	1.2622	0.5689	0.3633	0.5593	0.1951	0.7545
Representative Subsample	3500	20	0.4	40	1.3998	100	0.5	25	1.3998	200	3500	0.7	BQs	0.6802	0.4679	0.9158	0.3763	1.2922	0.5689	0.3633	0.5593	0.212	0.7714
Representative Subsample	3500	20	0.4	40	1.3998	120	0.6	20	1.2711	300	4500	0.9	BQs	0.6928	0.5015	0.9327	0.4235	1.3562	0.582	0.3864	0.5722	0.2367	0.8089
Representative Subsample	3500	20	0.4	40	1.3998	180	0.9	15	1.0908	0	4500	0.9	BQs	0.6928	0.5015	0.9327	0.4937	1.4264	0.582	0.3864	0.5722	0.2759	0.8481
Representative Subsample	3500	20	0.4	48	1.4991	80	0.4	25	1.3998	540	4700	0.94	BQs	0.6953	0.5083	0.9361	0.3763	1.3124	0.5846	0.391	0.5748	0.21	0.7848
Representative Subsample	3500	20	0.4	48	1.4991	80	0.4	30	1.4991	140	2700	0.54	BQs	0.6702	0.4409	0.9023	0.3376	1.2399	0.5585	0.3449	0.549	0.1916	0.7406
Representative Subsample	3500	20	0.4	48	1.4991	100	0.5	25	1.3998	40	2700	0.54	BQs	0.6702	0.4409	0.9023	0.3658	1.2682	0.5585	0.3449	0.549	0.2076	0.7566
Representative Subsample	3500	20	0.4	48	1.4991	120	0.6	20	1.2711	140	3700	0.74	BQs	0.6827	0.4746	0.9192	0.4128	1.332	0.5715	0.368	0.5619	0.2322	0.7941
Representative Subsample	3500	20	0.4	48	1.4991	160	0.8	15	1.0908	140	4700	0.94	BQs	0.6953	0.5083	0.9361	0.4778	1.4139	0.5846	0.391	0.5748	0.2666	0.8414
Representative Subsample	3500	20	0.4	56	1.5795	60	0.3	30	1.4991	580	4400	0.88	BQs	0.6915	0.4982	0.931	0.344	1.275	0.5807	0.3841	0.5709	0.1924	0.7633
Representative Subsample	3500	20	0.4	56	1.5795	80	0.4	25	1.3998	380	3900	0.78	BQs	0.6852	0.4813	0.9226	0.3662	1.2888	0.5742	0.3726	0.5645	0.2057	0.7701
Representative Subsample	3500	20	0.4	56	1.5795	100	0.5	20	1.2711	380	4400	0.88	BQs	0.6915	0.4982	0.931	0.4031	1.3341	0.5807	0.3841	0.5709	0.2255	0.7964
Representative Subsample	3500	20	0.4	56	1.5795	140	0.7	15	1.0908	280	4900	0.98	BQs	0.6978	0.515	0.9394	0.4588	1.3983	0.5873	0.3956	0.5774	0.2557	0.8331
Representative Subsample	3500	20	0.4	64	1.6468	60	0.3	30	1.4991	420	3600	0.72	BQs	0.6815	0.4712	0.9175	0.3335	1.251	0.5702	0.3656	0.5606	0.1877	0.7484
Representative Subsample	3500	20	0.4	64	1.6468	80	0.4	25	1.3998	220	3100	0.62	BQs	0.6752	0.4544	0.9091	0.3536	1.2626	0.5637	0.3541	0.5542	0.1999	0.7541
Representative Subsample	3500	20	0.4	64	1.6468	100	0.5	20	1.2711	220	3600	0.72	BQs	0.6815	0.4712	0.9175	0.3894	1.3069	0.5702	0.3656	0.5606	0.2192	0.7798
Representative Subsample	3500	20	0.4	64	1.6468	140	0.7	15	1.0908	120	4100	0.82	BQs	0.6878	0.4881	0.9259	0.4432	1.3692	0.5768	0.3772	0.5671	0.2485	0.8155
Representative Subsample	3500	30	0.6	16	0.7979	100	0.5	30	1.4991	20	2600	0.52	BQs	0.669	0.4375	0.9006	0.3431	1.2438	0.5571	0.3426	0.5478	0.1949	0.7426
Representative Subsample	3500	30	0.6	16	0.7979	120	0.6	25	1.3998	20	3100	0.62	BQs	0.6752	0.4544	0.9091	0.3826	1.2916	0.5637	0.3541	0.5542	0.2163	0.7705
Representative Subsample	3500	30	0.6	16	0.7979	140	0.7	20	1.2711	220	4600	0.92	BQs	0.694	0.5049	0.9344	0.4412	1.3755	0.5833	0.3887	0.5735	0.2464	0.8199
Representative Subsample	3500	30	0.6	24	1.0908	80	0.4	30	1.4991	380	3900	0.78	BQs	0.6852	0.4813	0.9226	0.3854	1.308	0.5742	0.3726	0.5645	0.2164	0.7809
Representative Subsample	3500	30	0.6	24	1.0908	100	0.5	25	1.3998	280	3900	0.78	BQs	0.6852	0.4813	0.9226	0.4162	1.3388	0.5742	0.3726	0.5645	0.2337	0.7982
Representative Subsample	3500	30	0.6	24	1.0908	120	0.6	20	1.2711	380	4900	0.98	BQs	0.6978	0.515	0.9394	0.466	1.4054	0.5873	0.3956	0.5774	0.2597	0.8371
Representative Subsample	3500	30	0.6	24	1.0908	180	0.9	15	1.0908	80	4900	0.98	BQs	0.6978	0.515	0.9394	0.538	1.4775	0.5873	0.3956	0.5774	0.2998	0.8772
Representative Subsample	3500	30	0.6	32	1.2711	80	0.4	25	1.3998	540	4700	0.94	BQs	0.6953	0.5083	0.9361	0.4292	1.3653	0.5846	0.391	0.5748	0.2395	0.8143
Representative Subsample	3500	30	0.6	32	1.2711	80	0.4	30	1.4991	140	2700	0.54	BQs	0.6702	0.4409	0.9023	0.3835	1.2858	0.5585	0.3449	0.549	0.2176	0.7667
Representative Subsample	3500	30	0.6	32	1.2711	100	0.5	25	1.3998	40	2700	0.54	BQs	0.6702	0.4409	0.9023	0.4117	1.3141	0.5585	0.3449	0.549	0.2336	0.7827
Representative Subsample	3500	30	0.6	32	1.2711	120	0.6	20	1.2711	140	3700	0.74	BQs	0.6827	0.4746	0.9192	0.4622	1.3814	0.5715	0.368	0.5619	0.26	0.8219
Representative Subsample	3500	30	0.6	32	1.2711	160	0.8	15	1.0908	140	4700	0.94	BQs	0.6953	0.5083	0.9361	0.5307	1.4668	0.5846	0.391	0.5748	0.2962	0.871
Representative Subsample	3500	30	0.6	40	1.3998	60	0.3	30	1.4991	500	4000	0.8	BQs	0.6865	0.4847	0.9243	0.3991	1.3234	0.5755	0.3749	0.5658	0.2239	0.7897
Representative Subsample	3500	30	0.6	40	1.3998	80	0.4	25	1.3998	300	3500	0.7	BQs	0.6802	0.4679	0.9158	0.4182	1.334	0.5689	0.3633	0.5593	0.2356	0.7949
Representative Subsample	3500	30	0.6	40	1.3998	100	0.5	20	1.2711	300	4000	0.8	BQs	0.6865	0.4847	0.9243	0.4566	1.3809	0.5755	0.3749	0.5658	0.2562	0.822
Representative Subsample	3500	30	0.6	40	1.3998	140	0.7	15	1.0908	200	4500	0.9	BQs	0.6928	0.5015	0.9327	0.5135	1.4461	0.582	0.3864	0.5722	0.287	0.8592
Representative Subsample	3500	30	0.6	48	1.4991	60	0.3	25	1.3998	560	4300	0.86	BQs	0.6903	0.4948	0.9293	0.4168	1.3461	0.5794	0.3818	0.5696	0.2333	0.803
Representative Subsample	3500	30	0.6	48	1.4991	60	0.3	30	1.4991	260	2800	0.56	BQs	0.6715	0.4443	0.904	0.3827	1.2867	0.5598	0.3472	0.5503	0.217	0.7673
Representative Subsample	3500	30	0.6	48	1.4991	80	0.4	20	1.2711	460	4300	0.86	BQs	0.6903	0.4948	0.9293	0.4448	1.3741	0.5794	0.3818	0.5696	0.249	0.8186
Representative Subsample	3500	30	0.6	48	1.4991	80	0.4	25	1.3998	60	2300	0.46	BQs	0.6656	0.4247	0.8962	0.3957	1.2919	0.5535	0.3317	0.5442	0.2242	0.7684
Representative Subsample	3500	30	0.6	48	1.4991	100	0.5	20	1.2711	60	2800	0.56	BQs	0.6715	0.4443	0.904	0.4354	1.3394	0.5598	0.3472	0.5503	0.2468	0.7972
Representative Subsample	3500	30	0.6	48	1.4991	120	0.6	15	1.0908	260	4300	0.86	BQs	0.6903	0.4948	0.9293	0.4909	1.4202	0.5794	0.3818	0.5696	0.2748	0.8444
Representative Subsample	3500	30	0.6	56	1.5795	40	0.2	30	1.4991	620	4100	0.82	BQs	0.6878	0.4881	0.9259	0.3888	1.3147	0.5768	0.3772	0.5671	0.2179	0.785
Representative Subsample	3500	30	0.6	56	1.5795	60	0.3	20	1.2711	620	4600	0.92	BQs	0.694	0.5049	0.9344	0.4284	1.3628	0.5833	0.3887	0.5735	0.2393	0.8128
Representative Subsample	3500	30	0.6	56	1.5795	60	0.3	25	1.3998	320	3100	0.62	BQs	0.6752	0.4544	0.9091	0.3968	1.3059	0.5637	0.3541	0.5542	0.2243	0.7785
Representative Subsample	3500	30	0.6	56	1.5795	60	0.3	30	1.4991	20	1600	0.32	BQs	0.6584	0.3915	0.8865	0.3493	1.2358	0.5455	0.3019	0.5363	0.1954	0.7317
Representative Subsample	3500	30	0.6	56	1.5795	80	0.4	20	1.2711	220	3100	0.62	BQs	0.6752	0.4544	0.9091	0.4225	1.3315	0.5637	0.3541	0.5542	0.2388	0.793
Representative Subsample	3500	30	0.6	56	1.5795	100	0.5	15	1.0908	320	4100	0.82	BQs	0.6878	0.4881	0.9259	0.4653	1.3912	0.5768	0.3772	0.5671	0.2608	0.8279
Representative Subsample	3500	30	0.6	56	1.5795	120	0.6	15	1.0908	20	3100	0.62	BQs	0.6752	0.4544	0.9091	0.4648	1.3739	0.5637	0.3541	0.5542	0.2628	0.817
Representative Subsample	3500	30	0.6	56	1.5795	180	0.9	10	0.7979	20	4600	0.92	BQs	0.694	0.5049	0.9344	0.537	1.4714	0.5833	0.3887	0.5735	0.2999	0.8734
Representative Subsample	3500	30	0.6	64	1.6468	40	0.2	20	1.2711	780	4900	0.98	BQs	0.6978	0.515	0.9394	0.4085	1.3479	0.5873	0.3956	0.5774	0.2277	0.805
Representative Subsample	3500	30	0.6	64	1.6468	40	0.2	25	1.3998	580	3900	0.78	BQs	0.6852	0.4813	0.9226	0.3897	1.3123	0.5742	0.3726	0.5645	0.2188	0.7833
Representative Subsample	3500	30	0.6	64	1.6468	40	0.2	30	1.4991	380	2900	0.58	BQs	0.6727	0.4477	0.9057	0.3681	1.2738	0.5611	0.3495	0.5516	0.2085	0.7601
Representative Subsample	3500	30	0.6	64	1.6468	60	0.3	15	1.0908	680	4900	0.98	BQs	0.6978	0.515	0.9394	0.4325	1.372	0.5873	0.3956	0.5774	0.241	0.8184
Representative Subsample	3500	30	0.6	64	1.6468	60	0.3	20	1.2711	380	3400	0.68	BQs	0.679	0.4645	0.9141	0.4061	1.3203	0.5676	0.361	0.558	0.229	0.787
Representative Subsample	3500	30	0.6	64	1.6468	60	0.3	25	1.3998	80	1900	0.38	BQs	0.6615	0.4057	0.8906	0.3648	1.2554	0.5489	0.3147	0.5397	0.2052	0.7449
Representative Subsample	3500	30	0.6	64	1.6468	80	0.4	15	1.0908	380	3900	0.78	BQs	0.6852	0.4813	0.9226	0.4378	1.3603	0.5742	0.3726	0.5645	0.2458	0.8103
Representative Subsample	3500	30	0.6	64	1.6468	100	0.5	15	1.0908	80	2900	0.58	BQs	0.6727	0.4477	0.9057	0.4383	1.344	0.5611	0.3495	0.5516	0.2482	0.7999
Representative Subsample	3500	30	0.6	64	1.6468	120	0.6	10	0.7979	380	4900	0.98	BQs	0.6978	0.515	0.9394	0.4823	1.4218	0.5873	0.3956	0.5774	0.2688	0.8462
Representative Subsample	3500	30	0.6	64	1.6468	140	0.7	10	0.7979	180	4400	0.88	BQs	0.6915	0.4982	0.931	0.4919	1.4229	0.5807	0.3841	0.5709	0.2752	0.8461
Representative Subsample	3500	40	0.8	16	0.7979	80	0.4	30	1.4991	460	4300	0.86	BQs	0.6903	0.4948	0.9293	0.3911	1.3204	0.5794	0.3818	0.5696	0.2189	0.7886
Representative Subsample	3500	40	0.8	16	0.7979	100	0.5	25	1.3998	360	4300	0.86	BQs	0.6903	0.4948	0.9293	0.4228	1.3521	0.5794	0.3818	0.5696	0.2366	0.8063
Representative Subsample	3500	40	0.8	16	0.7979	140	0.7	20	1.2711	60	3800	0.76	BQs	0.684	0.478	0.9209	0.4663	1.3872	0.5729	0.3703	0.5632	0.2621	0.8253
Representative Subsample	3500	40	0.8	24	1.0908	80	0.4	25	1.3998	540	4700	0.94	BQs	0.6953	0.5083	0.9361	0.4649	1.401	0.5846	0.391	0.5748	0.2595	0.8342
Representative Subsample	3500	40	0.8	24	1.0908	80	0.4	30	1.4991	140	2700	0.54	BQs	0.6702	0.4409	0.9023	0.4145	1.3168	0.5585	0.3449	0.549	0.2352	0.7842
Representative Subsample	3500	40	0.8	24	1.0908	100	0.5	25	1.3998	40	2700	0.54	BQs	0.6702	0.4409	0.9023	0.4427	1.345	0.5585	0.3449	0.549	0.2512	0.8002
Representative Subsample	3500	40	0.8	24	1.0908	120	0.6	20	1.2711	140	3700	0.74	BQs	0.6827	0.4746	0.9192	0.4955	1.4147	0.5715	0.368	0.5619	0.2787	0.8406
Representative Subsample	3500	40	0.8	24	1.0908	160	0.8	15	1.0908	140	4700	0.94	BQs	0.6953	0.5083	0.9361	0.5664	1.5024	0.5846	0.391	0.5748	0.3161	0.8909
Representative Subsample	3500	40	0.8	32	1.2711	60	0.3	30	1.4991	420	3600	0.72	BQs	0.6815	0.4712	0.9175	0.4413	1.3588	0.5702	0.3656	0.5606	0.2484	0.809
Representative Subsample	3500	40	0.8	32	1.2711	80	0.4	25	1.3998	220	3100	0.62	BQs	0.6752	0.4544	0.9091	0.4575	1.3665	0.5637	0.3541	0.5542	0.2586	0.8128
Representative Subsample	3500	40	0.8	32	1.2711	100	0.5	20	1.2711	220	3600	0.72	BQs	0.6815	0.4712	0.9175	0.4972	1.4147	0.5702	0.3656	0.5606	0.2799	0.8405
Representative Subsample	3500	40	0.8	32	1.2711	140	0.7	15	1.0908	120	4100	0.82	BQs	0.6878	0.4881	0.9259	0.5548	1.4808	0.5768	0.3772	0.5671	0.311	0.8781
Representative Subsample	3500	40	0.8	40	1.3998	40	0.2	30	1.4991	700	4500	0.9	BQs	0.6928	0.5015	0.9327	0.4546	1.3873	0.582	0.3864	0.5722	0.2541	0.8263
Representative Subsample	3500	40	0.8	40	1.3998	60	0.3	20	1.2711	700	5000	1	BQs	0.699	0.5184	0.9411	0.4969	1.438	0.5886	0.3979	0.5786	0.2767	0.8553
Representative Subsample	3500	40	0.8	40	1.3998	60	0.3	25	1.3998	400	3500	0.7	BQs	0.6802	0.4679	0.9158	0.46	1.3758	0.5689	0.3633	0.5593	0.2591	0.8185
Representative Subsample	3500	40	0.8	40	1.3998	60	0.3	30	1.4991	100	2000	0.4	BQs	0.6626	0.4105	0.892	0.4114	1.3034	0.5501	0.3189	0.5408	0.2319	0.7727
Representative Subsample	3500	40	0.8	40	1.3998	80	0.4	20	1.2711	300	3500	0.7	BQs	0.6802	0.4679	0.9158	0.4864	1.4022	0.5689	0.3633	0.5593	0.274	0.8334
Representative Subsample	3500	40	0.8	40	1.3998	100	0.5	15	1.0908	400	4500	0.9	BQs	0.6928	0.5015	0.9327	0.5333	1.4659	0.582	0.3864	0.5722	0.298	0.8702
Representative Subsample	3500	40	0.8	40	1.3998	120	0.6	15	1.0908	100	3500	0.7	BQs	0.6802	0.4679	0.9158	0.53	1.4458	0.5689	0.3633	0.5593	0.2986	0.8579
Representative Subsample	3500	40	0.8	40	1.3998	180	0.9	10	0.7979	100	5000	1	BQs	0.699	0.5184	0.9411	0.6083	1.5494	0.5886	0.3979	0.5786	0.3388	0.9174
Representative Subsample	3500	40	0.8	48	1.4991	40	0.2	20	1.2711	780	4900	0.98	BQs	0.6978	0.515	0.9394	0.4779	1.4174	0.5873	0.3956	0.5774	0.2664	0.8437
Representative Subsample	3500	40	0.8	48	1.4991	40	0.2	25	1.3998	580	3900	0.78	BQs	0.6852	0.4813	0.9226	0.4546	1.3772	0.5742	0.3726	0.5645	0.2553	0.8198
Representative Subsample	3500	40	0.8	48	1.4991	40	0.2	30	1.4991	380	2900	0.58	BQs	0.6727	0.4477	0.9057	0.4285	1.3342	0.5611	0.3495	0.5516	0.2427	0.7943
Representative Subsample	3500	40	0.8	48	1.4991	60	0.3	15	1.0908	680	4900	0.98	BQs	0.6978	0.515	0.9394	0.502	1.4414	0.5873	0.3956	0.5774	0.2797	0.8571
Representative Subsample	3500	40	0.8	48	1.4991	60	0.3	20	1.2711	380	3400	0.68	BQs	0.679	0.4645	0.9141	0.4688	1.3829	0.5676	0.361	0.558	0.2643	0.8224
Representative Subsample	3500	40	0.8	48	1.4991	60	0.3	25	1.3998	80	1900	0.38	BQs	0.6615	0.4057	0.8906	0.4195	1.3101	0.5489	0.3147	0.5397	0.236	0.7757
Representative Subsample	3500	40	0.8	48	1.4991	80	0.4	15	1.0908	380	3900	0.78	BQs	0.6852	0.4813	0.9226	0.5027	1.4252	0.5742	0.3726	0.5645	0.2822	0.8467
Representative Subsample	3500	40	0.8	48	1.4991	100	0.5	15	1.0908	80	2900	0.58	BQs	0.6727	0.4477	0.9057	0.4987	1.4044	0.5611	0.3495	0.5516	0.2824	0.834
Representative Subsample	3500	40	0.8	48	1.4991	120	0.6	10	0.7979	380	4900	0.98	BQs	0.6978	0.515	0.9394	0.5518	1.4912	0.5873	0.3956	0.5774	0.3075	0.8849
Representative Subsample	3500	40	0.8	48	1.4991	140	0.7	10	0.7979	180	4400	0.88	BQs	0.6915	0.4982	0.931	0.5591	1.4901	0.5807	0.3841	0.5709	0.3127	0.8836
Representative Subsample	3500	40	0.8	56	1.5795	20	0.1	20	1.2711	860	4800	0.96	BQs	0.6965	0.5116	0.9377	0.4543	1.3921	0.586	0.3933	0.5761	0.2534	0.8294
Representative Subsample	3500	40	0.8	56	1.5795	20	0.1	25	1.3998	760	4300	0.86	BQs	0.6903	0.4948	0.9293	0.4434	1.3727	0.5794	0.3818	0.5696	0.2482	0.8178
Representative Subsample	3500	40	0.8	56	1.5795	20	0.1	30	1.4991	660	3800	0.76	BQs	0.684	0.478	0.9209	0.4314	1.3522	0.5729	0.3703	0.5632	0.2424	0.8056
Representative Subsample	3500	40	0.8	56	1.5795	40	0.2	15	1.0908	660	4300	0.86	BQs	0.6903	0.4948	0.9293	0.4681	1.3974	0.5794	0.3818	0.5696	0.262	0.8317
Representative Subsample	3500	40	0.8	56	1.5795	40	0.2	20	1.2711	460	3300	0.66	BQs	0.6777	0.4611	0.9124	0.4469	1.3593	0.5663	0.3587	0.5568	0.2522	0.809
Representative Subsample	3500	40	0.8	56	1.5795	40	0.2	25	1.3998	260	2300	0.46	BQs	0.6656	0.4247	0.8962	0.4186	1.3147	0.5535	0.3317	0.5442	0.2372	0.7814
Representative Subsample	3500	40	0.8	56	1.5795	40	0.2	30	1.4991	60	1300	0.26	BQs	0.6557	0.3682	0.8828	0.3676	1.2503	0.543	0.2814	0.5338	0.2038	0.7376
Representative Subsample	3500	40	0.8	56	1.5795	60	0.3	10	0.7979	660	4800	0.96	BQs	0.6965	0.5116	0.9377	0.491	1.4287	0.586	0.3933	0.5761	0.2738	0.8499
Representative Subsample	3500	40	0.8	56	1.5795	60	0.3	15	1.0908	360	3300	0.66	BQs	0.6777	0.4611	0.9124	0.4684	1.3808	0.5663	0.3587	0.5568	0.2643	0.8211
Representative Subsample	3500	40	0.8	56	1.5795	60	0.3	20	1.2711	60	1800	0.36	BQs	0.6605	0.401	0.8892	0.4212	1.3104	0.5478	0.3104	0.5385	0.2365	0.775
Representative Subsample	3500	40	0.8	56	1.5795	80	0.4	10	0.7979	460	4300	0.86	BQs	0.6903	0.4948	0.9293	0.5	1.4293	0.5794	0.3818	0.5696	0.2799	0.8495
Representative Subsample	3500	40	0.8	56	1.5795	80	0.4	15	1.0908	60	2300	0.46	BQs	0.6656	0.4247	0.8962	0.461	1.3571	0.5535	0.3317	0.5442	0.2612	0.8054
Representative Subsample	3500	40	0.8	56	1.5795	100	0.5	10	0.7979	260	3800	0.76	BQs	0.684	0.478	0.9209	0.5074	1.4282	0.5729	0.3703	0.5632	0.2851	0.8483
Representative Subsample	3500	40	0.8	56	1.5795	120	0.6	10	0.7979	60	3300	0.66	BQs	0.6777	0.4611	0.9124	0.513	1.4254	0.5663	0.3587	0.5568	0.2895	0.8463
Representative Subsample	3500	40	0.8	64	1.6468	0	0	0	0	940	4700	0.94	BQs	0.6953	0.5083	0.9361	0.4275	1.3636	0.5846	0.391	0.5748	0.2386	0.8134
Representative Subsample	3500	40	0.8	64	1.6468	20	0.1	10	0.7979	740	4200	0.84	BQs	0.689	0.4914	0.9276	0.4384	1.366	0.5781	0.3795	0.5683	0.2456	0.8139
Representative Subsample	3500	40	0.8	64	1.6468	20	0.1	15	1.0908	640	3700	0.74	BQs	0.6827	0.4746	0.9192	0.4323	1.3515	0.5715	0.368	0.5619	0.2431	0.805
Representative Subsample	3500	40	0.8	64	1.6468	20	0.1	20	1.2711	540	3200	0.64	BQs	0.6765	0.4578	0.9108	0.4222	1.333	0.565	0.3564	0.5555	0.2385	0.794
Representative Subsample	3500	40	0.8	64	1.6468	20	0.1	25	1.3998	440	2700	0.54	BQs	0.6702	0.4409	0.9023	0.4103	1.3126	0.5585	0.3449	0.549	0.2328	0.7819
Representative Subsample	3500	40	0.8	64	1.6468	20	0.1	30	1.4991	340	2200	0.44	BQs	0.6646	0.42	0.8948	0.3935	1.2882	0.5524	0.3275	0.5431	0.2226	0.7656
Representative Subsample	3500	40	0.8	64	1.6468	40	0.2	10	0.7979	540	3700	0.74	BQs	0.6827	0.4746	0.9192	0.4476	1.3668	0.5715	0.368	0.5619	0.2517	0.8136
Representative Subsample	3500	40	0.8	64	1.6468	40	0.2	15	1.0908	340	2700	0.54	BQs	0.6702	0.4409	0.9023	0.4323	1.3346	0.5585	0.3449	0.549	0.2453	0.7943
Representative Subsample	3500	40	0.8	64	1.6468	40	0.2	20	1.2711	140	1700	0.34	BQs	0.6595	0.3963	0.8879	0.3976	1.2855	0.5466	0.3061	0.5374	0.2229	0.7603
Representative Subsample	3500	40	0.8	64	1.6468	60	0.3	10	0.7979	340	3200	0.64	BQs	0.6765	0.4578	0.9108	0.455	1.3658	0.565	0.3564	0.5555	0.257	0.8125
Representative Subsample	3500	40	0.8	64	1.6468	60	0.3	15	1.0908	40	1700	0.34	BQs	0.6595	0.3963	0.8879	0.4161	1.304	0.5466	0.3061	0.5374	0.2332	0.7706
Representative Subsample	3500	40	0.8	64	1.6468	80	0.4	10	0.7979	140	2700	0.54	BQs	0.6702	0.4409	0.9023	0.4607	1.3631	0.5585	0.3449	0.549	0.2614	0.8105
Representative Subsample	3500	50	1	16	0.7979	80	0.4	30	1.4991	300	3500	0.7	DPQs & BQs	0.6942	0.4813	0.9346	0.4295	1.3641	0.5835	0.384	0.5737	0.2486	0.8223
Representative Subsample	3500	50	1	16	0.7979	80	0.4	30	1.4991	300	3500	0.7	BQs	0.6802	0.4679	0.9158	0.4175	1.3333	0.5689	0.3633	0.5593	0.2352	0.7945
Representative Subsample	3500	50	1	16	0.7979	100	0.5	25	1.3998	200	3500	0.7	DPQs & BQs	0.6942	0.4813	0.9346	0.4603	1.3949	0.5835	0.384	0.5737	0.2664	0.8401
Representative Subsample	3500	50	1	16	0.7979	100	0.5	25	1.3998	200	3500	0.7	BQs	0.6802	0.4679	0.9158	0.4474	1.3632	0.5689	0.3633	0.5593	0.2521	0.8114
Representative Subsample	3500	50	1	16	0.7979	120	0.6	20	1.2711	300	4500	0.9	DPQs & BQs	0.7075	0.5102	0.9526	0.5084	1.4609	0.5978	0.4031	0.5877	0.2914	0.8791
Representative Subsample	3500	50	1	16	0.7979	120	0.6	20	1.2711	300	4500	0.9	BQs	0.6928	0.5015	0.9327	0.4997	1.4324	0.582	0.3864	0.5722	0.2793	0.8515
Representative Subsample	3500	50	1	16	0.7979	180	0.9	15	1.0908	0	4500	0.9	DPQs & BQs	0.7075	0.5102	0.9526	0.5797	1.5323	0.5978	0.4031	0.5877	0.3323	0.92
Representative Subsample	3500	50	1	16	0.7979	180	0.9	15	1.0908	0	4500	0.9	BQs	0.6928	0.5015	0.9327	0.5699	1.5026	0.582	0.3864	0.5722	0.3185	0.8907
Representative Subsample	3500	50	1	24	1.0908	60	0.3	30	1.4991	500	4000	0.8	DPQs & BQs	0.7009	0.4958	0.9436	0.4876	1.4312	0.5907	0.3936	0.5807	0.2808	0.8615
Representative Subsample	3500	50	1	24	1.0908	60	0.3	30	1.4991	500	4000	0.8	BQs	0.6865	0.4847	0.9243	0.4768	1.401	0.5755	0.3749	0.5658	0.2675	0.8333
Representative Subsample	3500	50	1	24	1.0908	80	0.4	25	1.3998	300	3500	0.7	DPQs & BQs	0.6942	0.4813	0.9346	0.5073	1.4419	0.5835	0.384	0.5737	0.2936	0.8673
Representative Subsample	3500	50	1	24	1.0908	80	0.4	25	1.3998	300	3500	0.7	BQs	0.6802	0.4679	0.9158	0.4931	1.4089	0.5689	0.3633	0.5593	0.2778	0.8371
Representative Subsample	3500	50	1	24	1.0908	100	0.5	20	1.2711	300	4000	0.8	DPQs & BQs	0.7009	0.4958	0.9436	0.5464	1.49	0.5907	0.3936	0.5807	0.3147	0.8954
Representative Subsample	3500	50	1	24	1.0908	100	0.5	20	1.2711	300	4000	0.8	BQs	0.6865	0.4847	0.9243	0.5343	1.4585	0.5755	0.3749	0.5658	0.2998	0.8655
Representative Subsample	3500	50	1	24	1.0908	140	0.7	15	1.0908	200	4500	0.9	DPQs & BQs	0.7075	0.5102	0.9526	0.6041	1.5567	0.5978	0.4031	0.5877	0.3462	0.934
Representative Subsample	3500	50	1	24	1.0908	140	0.7	15	1.0908	200	4500	0.9	BQs	0.6928	0.5015	0.9327	0.5938	1.5265	0.582	0.3864	0.5722	0.3319	0.9041
Representative Subsample	3500	50	1	32	1.2711	40	0.2	30	1.4991	700	4500	0.9	DPQs & BQs	0.7075	0.5102	0.9526	0.5117	1.4643	0.5978	0.4031	0.5877	0.2933	0.881
Representative Subsample	3500	50	1	32	1.2711	40	0.2	30	1.4991	700	4500	0.9	BQs	0.6928	0.5015	0.9327	0.503	1.4357	0.582	0.3864	0.5722	0.2812	0.8534
Representative Subsample	3500	50	1	32	1.2711	60	0.3	20	1.2711	700	5000	1	DPQs & BQs	0.7142	0.5247	0.9616	0.5536	1.5151	0.6049	0.4127	0.5947	0.3158	0.9106
Representative Subsample	3500	50	1	32	1.2711	60	0.3	20	1.2711	700	5000	1	BQs	0.699	0.5184	0.9411	0.5469	1.488	0.5886	0.3979	0.5786	0.3046	0.8832
Representative Subsample	3500	50	1	32	1.2711	60	0.3	25	1.3998	400	3500	0.7	DPQs & BQs	0.6942	0.4813	0.9346	0.5197	1.4543	0.5835	0.384	0.5737	0.3008	0.8745
Representative Subsample	3500	50	1	32	1.2711	60	0.3	25	1.3998	400	3500	0.7	BQs	0.6802	0.4679	0.9158	0.5052	1.421	0.5689	0.3633	0.5593	0.2846	0.8439
Representative Subsample	3500	50	1	32	1.2711	60	0.3	30	1.4991	100	2000	0.4	DPQs & BQs	0.6741	0.4346	0.9075	0.4775	1.385	0.5618	0.3486	0.5523	0.2779	0.8302
Representative Subsample	3500	50	1	32	1.2711	60	0.3	30	1.4991	100	2000	0.4	BQs	0.6626	0.4105	0.892	0.451	1.343	0.5501	0.3189	0.5408	0.2542	0.795
Representative Subsample	3500	50	1	32	1.2711	80	0.4	20	1.2711	300	3500	0.7	DPQs & BQs	0.6942	0.4813	0.9346	0.5469	1.4815	0.5835	0.384	0.5737	0.3165	0.8902
Representative Subsample	3500	50	1	32	1.2711	80	0.4	20	1.2711	300	3500	0.7	BQs	0.6802	0.4679	0.9158	0.5316	1.4474	0.5689	0.3633	0.5593	0.2995	0.8588
Representative Subsample	3500	50	1	32	1.2711	100	0.5	15	1.0908	400	4500	0.9	DPQs & BQs	0.7075	0.5102	0.9526	0.5917	1.5443	0.5978	0.4031	0.5877	0.3392	0.9269
Representative Subsample	3500	50	1	32	1.2711	100	0.5	15	1.0908	400	4500	0.9	BQs	0.6928	0.5015	0.9327	0.5817	1.5144	0.582	0.3864	0.5722	0.3251	0.8973
Representative Subsample	3500	50	1	32	1.2711	120	0.6	15	1.0908	100	3500	0.7	DPQs & BQs	0.6942	0.4813	0.9346	0.5917	1.5263	0.5835	0.384	0.5737	0.3425	0.9162
Representative Subsample	3500	50	1	32	1.2711	120	0.6	15	1.0908	100	3500	0.7	BQs	0.6802	0.4679	0.9158	0.5752	1.491	0.5689	0.3633	0.5593	0.3241	0.8834
Representative Subsample	3500	50	1	32	1.2711	180	0.9	10	0.7979	100	5000	1	DPQs & BQs	0.7142	0.5247	0.9616	0.6664	1.6279	0.6049	0.4127	0.5947	0.3802	0.9749
Representative Subsample	3500	50	1	32	1.2711	180	0.9	10	0.7979	100	5000	1	BQs	0.699	0.5184	0.9411	0.6584	1.5995	0.5886	0.3979	0.5786	0.3666	0.9453
Representative Subsample	3500	50	1	40	1.3998	20	0.1	30	1.4991	900	5000	1	DPQs & BQs	0.7142	0.5247	0.9616	0.5191	1.4807	0.6049	0.4127	0.5947	0.2962	0.8909
Representative Subsample	3500	50	1	40	1.3998	20	0.1	30	1.4991	900	5000	1	BQs	0.699	0.5184	0.9411	0.5129	1.454	0.5886	0.3979	0.5786	0.2856	0.8643
Representative Subsample	3500	50	1	40	1.3998	40	0.2	20	1.2711	700	4500	0.9	DPQs & BQs	0.7075	0.5102	0.9526	0.5388	1.4914	0.5978	0.4031	0.5877	0.3088	0.8966
Representative Subsample	3500	50	1	40	1.3998	40	0.2	20	1.2711	700	4500	0.9	BQs	0.6928	0.5015	0.9327	0.5297	1.4623	0.582	0.3864	0.5722	0.296	0.8682
Representative Subsample	3500	50	1	40	1.3998	40	0.2	25	1.3998	500	3500	0.7	DPQs & BQs	0.6942	0.4813	0.9346	0.5162	1.4508	0.5835	0.384	0.5737	0.2988	0.8725
Representative Subsample	3500	50	1	40	1.3998	40	0.2	25	1.3998	500	3500	0.7	BQs	0.6802	0.4679	0.9158	0.5018	1.4176	0.5689	0.3633	0.5593	0.2827	0.842
Representative Subsample	3500	50	1	40	1.3998	40	0.2	30	1.4991	300	2500	0.5	DPQs & BQs	0.6808	0.4524	0.9166	0.4909	1.4076	0.5693	0.365	0.5597	0.2873	0.847
Representative Subsample	3500	50	1	40	1.3998	40	0.2	30	1.4991	300	2500	0.5	BQs	0.6677	0.4342	0.8989	0.4712	1.3701	0.5558	0.3403	0.5465	0.2679	0.8143
Representative Subsample	3500	50	1	40	1.3998	60	0.3	15	1.0908	600	4500	0.9	DPQs & BQs	0.7075	0.5102	0.9526	0.5626	1.5152	0.5978	0.4031	0.5877	0.3225	0.9102
Representative Subsample	3500	50	1	40	1.3998	60	0.3	15	1.0908	600	4500	0.9	BQs	0.6928	0.5015	0.9327	0.553	1.4857	0.582	0.3864	0.5722	0.3091	0.8813
Representative Subsample	3500	50	1	40	1.3998	60	0.3	20	1.2711	300	3000	0.6	DPQs & BQs	0.6875	0.4668	0.9256	0.5309	1.4565	0.5764	0.3745	0.5667	0.309	0.8756
Representative Subsample	3500	50	1	40	1.3998	60	0.3	20	1.2711	300	3000	0.6	BQs	0.674	0.451	0.9074	0.5129	1.4203	0.5624	0.3518	0.5529	0.2902	0.8431
Representative Subsample	3500	50	1	40	1.3998	60	0.3	25	1.3998	0	1500	0.3	DPQs & BQs	0.6673	0.4168	0.8984	0.4843	1.3827	0.5543	0.3323	0.545	0.28	0.825
Representative Subsample	3500	50	1	40	1.3998	60	0.3	25	1.3998	0	1500	0.3	BQs	0.6574	0.3868	0.8851	0.4494	1.3345	0.5443	0.2976	0.5352	0.2508	0.786
Representative Subsample	3500	50	1	40	1.3998	80	0.4	15	1.0908	300	3500	0.7	DPQs & BQs	0.6942	0.4813	0.9346	0.5642	1.4989	0.5835	0.384	0.5737	0.3266	0.9003
Representative Subsample	3500	50	1	40	1.3998	80	0.4	15	1.0908	300	3500	0.7	BQs	0.6802	0.4679	0.9158	0.5485	1.4643	0.5689	0.3633	0.5593	0.309	0.8683
Representative Subsample	3500	50	1	40	1.3998	100	0.5	10	0.7979	500	5000	1	DPQs & BQs	0.7142	0.5247	0.9616	0.6026	1.5641	0.6049	0.4127	0.5947	0.3438	0.9385
Representative Subsample	3500	50	1	40	1.3998	100	0.5	10	0.7979	500	5000	1	BQs	0.699	0.5184	0.9411	0.5953	1.5365	0.5886	0.3979	0.5786	0.3315	0.9102
Representative Subsample	3500	50	1	40	1.3998	100	0.5	15	1.0908	0	2500	0.5	DPQs & BQs	0.6808	0.4524	0.9166	0.5619	1.4785	0.5693	0.365	0.5597	0.3288	0.8885
Representative Subsample	3500	50	1	40	1.3998	100	0.5	15	1.0908	0	2500	0.5	BQs	0.6677	0.4342	0.8989	0.5392	1.4382	0.5558	0.3403	0.5465	0.3066	0.853
Representative Subsample	3500	50	1	40	1.3998	120	0.6	10	0.7979	300	4500	0.9	DPQs & BQs	0.7075	0.5102	0.9526	0.612	1.5645	0.5978	0.4031	0.5877	0.3508	0.9385
Representative Subsample	3500	50	1	40	1.3998	120	0.6	10	0.7979	300	4500	0.9	BQs	0.6928	0.5015	0.9327	0.6016	1.5342	0.582	0.3864	0.5722	0.3362	0.9084
Representative Subsample	3500	50	1	40	1.3998	140	0.7	10	0.7979	100	4000	0.8	DPQs & BQs	0.7009	0.4958	0.9436	0.6199	1.5635	0.5907	0.3936	0.5807	0.357	0.9377
Representative Subsample	3500	50	1	40	1.3998	140	0.7	10	0.7979	100	4000	0.8	BQs	0.6865	0.4847	0.9243	0.606	1.5303	0.5755	0.3749	0.5658	0.34	0.9058
Representative Subsample	3500	50	1	48	1.4991	20	0.1	10	0.7979	900	5000	1	DPQs & BQs	0.7142	0.5247	0.9616	0.5289	1.4905	0.6049	0.4127	0.5947	0.3018	0.8965
Representative Subsample	3500	50	1	48	1.4991	20	0.1	10	0.7979	900	5000	1	BQs	0.699	0.5184	0.9411	0.5226	1.4637	0.5886	0.3979	0.5786	0.291	0.8697
Representative Subsample	3500	50	1	48	1.4991	20	0.1	15	1.0908	800	4500	0.9	DPQs & BQs	0.7075	0.5102	0.9526	0.5239	1.4765	0.5978	0.4031	0.5877	0.3003	0.888
Representative Subsample	3500	50	1	48	1.4991	20	0.1	15	1.0908	800	4500	0.9	BQs	0.6928	0.5015	0.9327	0.515	1.4477	0.582	0.3864	0.5722	0.2878	0.86
Representative Subsample	3500	50	1	48	1.4991	20	0.1	20	1.2711	700	4000	0.8	DPQs & BQs	0.7009	0.4958	0.9436	0.5148	1.4583	0.5907	0.3936	0.5807	0.2965	0.8772
Representative Subsample	3500	50	1	48	1.4991	20	0.1	20	1.2711	700	4000	0.8	BQs	0.6865	0.4847	0.9243	0.5033	1.4275	0.5755	0.3749	0.5658	0.2824	0.8481
Representative Subsample	3500	50	1	48	1.4991	20	0.1	25	1.3998	600	3500	0.7	DPQs & BQs	0.6942	0.4813	0.9346	0.5037	1.4383	0.5835	0.384	0.5737	0.2916	0.8653
Representative Subsample	3500	50	1	48	1.4991	20	0.1	25	1.3998	600	3500	0.7	BQs	0.6802	0.4679	0.9158	0.4896	1.4054	0.5689	0.3633	0.5593	0.2758	0.8352
Representative Subsample	3500	50	1	48	1.4991	20	0.1	30	1.4991	500	3000	0.6	DPQs & BQs	0.6875	0.4668	0.9256	0.4915	1.4172	0.5764	0.3745	0.5667	0.286	0.8527
Representative Subsample	3500	50	1	48	1.4991	20	0.1	30	1.4991	500	3000	0.6	BQs	0.674	0.451	0.9074	0.4749	1.3822	0.5624	0.3518	0.5529	0.2687	0.8216
Representative Subsample	3500	50	1	48	1.4991	40	0.2	10	0.7979	700	4500	0.9	DPQs & BQs	0.7075	0.5102	0.9526	0.5403	1.4929	0.5978	0.4031	0.5877	0.3097	0.8974
Representative Subsample	3500	50	1	48	1.4991	40	0.2	10	0.7979	700	4500	0.9	BQs	0.6928	0.5015	0.9327	0.5311	1.4638	0.582	0.3864	0.5722	0.2969	0.8691
Representative Subsample	3500	50	1	48	1.4991	40	0.2	15	1.0908	500	3500	0.7	DPQs & BQs	0.6942	0.4813	0.9346	0.5277	1.4623	0.5835	0.384	0.5737	0.3055	0.8792
Representative Subsample	3500	50	1	48	1.4991	40	0.2	15	1.0908	500	3500	0.7	BQs	0.6802	0.4679	0.9158	0.513	1.4288	0.5689	0.3633	0.5593	0.289	0.8483
Representative Subsample	3500	50	1	48	1.4991	40	0.2	20	1.2711	300	2500	0.5	DPQs & BQs	0.6808	0.4524	0.9166	0.5064	1.4231	0.5693	0.365	0.5597	0.2964	0.8561
Representative Subsample	3500	50	1	48	1.4991	40	0.2	20	1.2711	300	2500	0.5	BQs	0.6677	0.4342	0.8989	0.4861	1.385	0.5558	0.3403	0.5465	0.2763	0.8228
Representative Subsample	3500	50	1	48	1.4991	40	0.2	25	1.3998	100	1500	0.3	DPQs & BQs	0.6673	0.4168	0.8984	0.4734	1.3718	0.5543	0.3323	0.545	0.2738	0.8188
Representative Subsample	3500	50	1	48	1.4991	40	0.2	25	1.3998	100	1500	0.3	BQs	0.6574	0.3868	0.8851	0.4393	1.3244	0.5443	0.2976	0.5352	0.2452	0.7804
Representative Subsample	3500	50	1	48	1.4991	60	0.3	10	0.7979	500	4000	0.8	DPQs & BQs	0.7009	0.4958	0.9436	0.5503	1.4939	0.5907	0.3936	0.5807	0.3169	0.8976
Representative Subsample	3500	50	1	48	1.4991	60	0.3	10	0.7979	500	4000	0.8	BQs	0.6865	0.4847	0.9243	0.538	1.4623	0.5755	0.3749	0.5658	0.3019	0.8676
Representative Subsample	3500	50	1	48	1.4991	60	0.3	15	1.0908	200	2500	0.5	DPQs & BQs	0.6808	0.4524	0.9166	0.5275	1.4442	0.5693	0.365	0.5597	0.3087	0.8684
Representative Subsample	3500	50	1	48	1.4991	60	0.3	15	1.0908	200	2500	0.5	BQs	0.6677	0.4342	0.8989	0.5063	1.4052	0.5558	0.3403	0.5465	0.2878	0.8343
Representative Subsample	3500	50	1	48	1.4991	80	0.4	10	0.7979	300	3500	0.7	DPQs & BQs	0.6942	0.4813	0.9346	0.5588	1.4934	0.5835	0.384	0.5737	0.3234	0.8971
Representative Subsample	3500	50	1	48	1.4991	80	0.4	10	0.7979	300	3500	0.7	BQs	0.6802	0.4679	0.9158	0.5432	1.459	0.5689	0.3633	0.5593	0.306	0.8653
Representative Subsample	3500	50	1	48	1.4991	100	0.5	10	0.7979	100	3000	0.6	DPQs & BQs	0.6875	0.4668	0.9256	0.5658	1.4914	0.5764	0.3745	0.5667	0.3292	0.8959
Representative Subsample	3500	50	1	48	1.4991	100	0.5	10	0.7979	100	3000	0.6	BQs	0.674	0.451	0.9074	0.5466	1.454	0.5624	0.3518	0.5529	0.3093	0.8622
Representative Subsample	3500	50	1	56	1.5795	0	0	0	0	700	3500	0.7	DPQs & BQs	0.6942	0.4813	0.9346	0.4854	1.42	0.5835	0.384	0.5737	0.281	0.8547
Representative Subsample	3500	50	1	56	1.5795	0	0	0	0	700	3500	0.7	BQs	0.6802	0.4679	0.9158	0.4718	1.3876	0.5689	0.3633	0.5593	0.2658	0.8252
Representative Subsample	3500	50	1	56	1.5795	20	0.1	10	0.7979	500	3000	0.6	DPQs & BQs	0.6875	0.4668	0.9256	0.4946	1.4202	0.5764	0.3745	0.5667	0.2878	0.8545
Representative Subsample	3500	50	1	56	1.5795	20	0.1	10	0.7979	500	3000	0.6	BQs	0.674	0.451	0.9074	0.4778	1.3852	0.5624	0.3518	0.5529	0.2704	0.8233
Representative Subsample	3500	50	1	56	1.5795	20	0.1	15	1.0908	400	2500	0.5	DPQs & BQs	0.6808	0.4524	0.9166	0.4877	1.4044	0.5693	0.365	0.5597	0.2854	0.8451
Representative Subsample	3500	50	1	56	1.5795	20	0.1	15	1.0908	400	2500	0.5	BQs	0.6677	0.4342	0.8989	0.4681	1.3671	0.5558	0.3403	0.5465	0.2661	0.8126
Representative Subsample	3500	50	1	56	1.5795	20	0.1	20	1.2711	300	2000	0.4	DPQs & BQs	0.6741	0.4346	0.9075	0.4736	1.3811	0.5618	0.3486	0.5523	0.2756	0.8279
Representative Subsample	3500	50	1	56	1.5795	20	0.1	20	1.2711	300	2000	0.4	BQs	0.6626	0.4105	0.892	0.4473	1.3393	0.5501	0.3189	0.5408	0.2521	0.7929
Representative Subsample	3500	50	1	56	1.5795	20	0.1	25	1.3998	200	1500	0.3	DPQs & BQs	0.6673	0.4168	0.8984	0.4576	1.356	0.5543	0.3323	0.545	0.2646	0.8096
Representative Subsample	3500	50	1	56	1.5795	20	0.1	25	1.3998	200	1500	0.3	BQs	0.6574	0.3868	0.8851	0.4246	1.3097	0.5443	0.2976	0.5352	0.237	0.7722
Representative Subsample	3500	50	1	56	1.5795	20	0.1	30	1.4991	100	1000	0.2	DPQs & BQs	0.6607	0.3867	0.8895	0.427	1.3165	0.5478	0.3106	0.5385	0.2488	0.7873
Representative Subsample	3500	50	1	56	1.5795	20	0.1	30	1.4991	100	1000	0.2	BQs	0.6531	0.3404	0.8793	0.3759	1.2551	0.5409	0.257	0.5318	0.2059	0.7377
Representative Subsample	3500	50	1	56	1.5795	40	0.2	10	0.7979	300	2500	0.5	DPQs & BQs	0.6808	0.4524	0.9166	0.5023	1.419	0.5693	0.365	0.5597	0.294	0.8537
Representative Subsample	3500	50	1	56	1.5795	40	0.2	10	0.7979	300	2500	0.5	BQs	0.6677	0.4342	0.8989	0.4821	1.3811	0.5558	0.3403	0.5465	0.2741	0.8206
Representative Subsample	3500	50	1	56	1.5795	40	0.2	15	1.0908	100	1500	0.3	DPQs & BQs	0.6673	0.4168	0.8984	0.4784	1.3768	0.5543	0.3323	0.545	0.2767	0.8216
Representative Subsample	3500	50	1	56	1.5795	40	0.2	15	1.0908	100	1500	0.3	BQs	0.6574	0.3868	0.8851	0.4439	1.329	0.5443	0.2976	0.5352	0.2478	0.783
Representative Subsample	3500	50	1	56	1.5795	60	0.3	10	0.7979	100	2000	0.4	DPQs & BQs	0.6741	0.4346	0.9075	0.5047	1.4122	0.5618	0.3486	0.5523	0.2937	0.846
Representative Subsample	3500	50	1	56	1.5795	60	0.3	10	0.7979	100	2000	0.4	BQs	0.6626	0.4105	0.892	0.4767	1.3687	0.5501	0.3189	0.5408	0.2687	0.8095
Representative Subsample	3500	50	1	64	1.6468	0	0	0	0	300	1500	0.3	DPQs & BQs	0.6673	0.4168	0.8984	0.4382	1.3366	0.5543	0.3323	0.545	0.2534	0.7984
Representative Subsample	3500	50	1	64	1.6468	0	0	0	0	300	1500	0.3	BQs	0.6574	0.3868	0.8851	0.4067	1.2918	0.5443	0.2976	0.5352	0.227	0.7622
Representative Subsample	3500	50	1	64	1.6468	20	0.1	10	0.7979	100	1000	0.2	DPQs & BQs	0.6607	0.3867	0.8895	0.4263	1.3158	0.5478	0.3106	0.5385	0.2484	0.7869
Representative Subsample	3500	50	1	64	1.6468	20	0.1	10	0.7979	100	1000	0.2	BQs	0.6531	0.3404	0.8793	0.3753	1.2545	0.5409	0.257	0.5318	0.2055	0.7373
Representative Subsample	3500	50	1	64	1.6468	20	0.1	15	1.0908	0	500	0.1	DPQs & BQs	0.6549	0.3541	0.8817	0.397	1.2786	0.541	0.2978	0.5319	0.2422	0.7741
Representative Subsample	3500	50	1	64	1.6468	20	0.1	15	1.0908	0	500	0.1	BQs	0.6504	0.2808	0.8756	0.3148	1.1905	0.5374	0.2345	0.5283	0.1907	0.7191
Representative Subsample	4000	0	0	0	0	120	0.6	30	1.4991	400	5000	1	BQs	0.699	0.5184	0.9411	0.2977	1.2388	0.5886	0.3979	0.5786	0.1658	0.7444
Representative Subsample	4000	0	0	0	0	160	0.8	25	1.3998	0	4000	0.8	BQs	0.6865	0.4847	0.9243	0.3466	1.2708	0.5755	0.3749	0.5658	0.1944	0.7602
Representative Subsample	4000	10	0.2	16	0.7979	120	0.6	30	1.4991	240	4200	0.84	BQs	0.689	0.4914	0.9276	0.3323	1.2599	0.5781	0.3795	0.5683	0.1861	0.7545
Representative Subsample	4000	10	0.2	24	1.0908	120	0.6	30	1.4991	160	3800	0.76	BQs	0.684	0.478	0.9209	0.3411	1.2619	0.5729	0.3703	0.5632	0.1917	0.7549
Representative Subsample	4000	10	0.2	24	1.0908	140	0.7	25	1.3998	260	4800	0.96	BQs	0.6965	0.5116	0.9377	0.3914	1.3291	0.586	0.3933	0.5761	0.2183	0.7943
Representative Subsample	4000	10	0.2	32	1.2711	120	0.6	30	1.4991	80	3400	0.68	BQs	0.679	0.4645	0.9141	0.3421	1.2563	0.5676	0.361	0.558	0.1929	0.751
Representative Subsample	4000	10	0.2	32	1.2711	140	0.7	25	1.3998	180	4400	0.88	BQs	0.6915	0.4982	0.931	0.3925	1.3235	0.5807	0.3841	0.5709	0.2196	0.7905
Representative Subsample	4000	10	0.2	32	1.2711	180	0.9	20	1.2711	80	4900	0.98	BQs	0.6978	0.515	0.9394	0.4598	1.3992	0.5873	0.3956	0.5774	0.2562	0.8336
Representative Subsample	4000	10	0.2	40	1.3998	120	0.6	30	1.4991	0	3000	0.6	BQs	0.674	0.451	0.9074	0.3396	1.247	0.5624	0.3518	0.5529	0.1922	0.7451
Representative Subsample	4000	10	0.2	40	1.3998	140	0.7	25	1.3998	100	4000	0.8	BQs	0.6865	0.4847	0.9243	0.3899	1.3141	0.5755	0.3749	0.5658	0.2187	0.7845
Representative Subsample	4000	10	0.2	40	1.3998	180	0.9	20	1.2711	0	4500	0.9	BQs	0.6928	0.5015	0.9327	0.456	1.3887	0.582	0.3864	0.5722	0.2549	0.8271
Representative Subsample	4000	10	0.2	48	1.4991	140	0.7	25	1.3998	20	3600	0.72	BQs	0.6815	0.4712	0.9175	0.385	1.3025	0.5702	0.3656	0.5606	0.2167	0.7774
Representative Subsample	4000	10	0.2	56	1.5795	100	0.5	30	1.4991	440	4700	0.94	BQs	0.6953	0.5083	0.9361	0.3458	1.2818	0.5846	0.391	0.5748	0.193	0.7678
Representative Subsample	4000	10	0.2	64	1.6468	100	0.5	30	1.4991	360	4300	0.86	BQs	0.6903	0.4948	0.9293	0.3409	1.2702	0.5794	0.3818	0.5696	0.1908	0.7604
Representative Subsample	4000	10	0.2	64	1.6468	120	0.6	25	1.3998	360	4800	0.96	BQs	0.6965	0.5116	0.9377	0.382	1.3197	0.586	0.3933	0.5761	0.213	0.7891
Representative Subsample	4000	10	0.2	64	1.6468	160	0.8	20	1.2711	160	4800	0.96	BQs	0.6965	0.5116	0.9377	0.4398	1.3775	0.586	0.3933	0.5761	0.2453	0.8213
Representative Subsample	4000	20	0.4	16	0.7979	120	0.6	30	1.4991	80	3400	0.68	BQs	0.679	0.4645	0.9141	0.3614	1.2755	0.5676	0.361	0.558	0.2038	0.7618
Representative Subsample	4000	20	0.4	16	0.7979	140	0.7	25	1.3998	180	4400	0.88	BQs	0.6915	0.4982	0.931	0.4132	1.3442	0.5807	0.3841	0.5709	0.2311	0.802
Representative Subsample	4000	20	0.4	16	0.7979	180	0.9	20	1.2711	80	4900	0.98	BQs	0.6978	0.515	0.9394	0.4811	1.4206	0.5873	0.3956	0.5774	0.2681	0.8455
Representative Subsample	4000	20	0.4	24	1.0908	140	0.7	25	1.3998	20	3600	0.72	BQs	0.6815	0.4712	0.9175	0.4261	1.3436	0.5702	0.3656	0.5606	0.2398	0.8005
Representative Subsample	4000	20	0.4	32	1.2711	100	0.5	30	1.4991	360	4300	0.86	BQs	0.6903	0.4948	0.9293	0.3974	1.3267	0.5794	0.3818	0.5696	0.2225	0.7921
Representative Subsample	4000	20	0.4	32	1.2711	120	0.6	25	1.3998	360	4800	0.96	BQs	0.6965	0.5116	0.9377	0.4405	1.3782	0.586	0.3933	0.5761	0.2456	0.8217
Representative Subsample	4000	20	0.4	32	1.2711	160	0.8	20	1.2711	160	4800	0.96	BQs	0.6965	0.5116	0.9377	0.4983	1.436	0.586	0.3933	0.5761	0.2779	0.854
Representative Subsample	4000	20	0.4	40	1.3998	100	0.5	30	1.4991	200	3500	0.7	BQs	0.6802	0.4679	0.9158	0.3912	1.307	0.5689	0.3633	0.5593	0.2204	0.7797
Representative Subsample	4000	20	0.4	40	1.3998	120	0.6	25	1.3998	200	4000	0.8	BQs	0.6865	0.4847	0.9243	0.4332	1.3575	0.5755	0.3749	0.5658	0.2431	0.8088
Representative Subsample	4000	20	0.4	40	1.3998	160	0.8	20	1.2711	0	4000	0.8	BQs	0.6865	0.4847	0.9243	0.488	1.4122	0.5755	0.3749	0.5658	0.2738	0.8396
Representative Subsample	4000	20	0.4	48	1.4991	100	0.5	30	1.4991	40	2700	0.54	BQs	0.6702	0.4409	0.9023	0.3798	1.2821	0.5585	0.3449	0.549	0.2155	0.7646
Representative Subsample	4000	20	0.4	48	1.4991	120	0.6	25	1.3998	40	3200	0.64	BQs	0.6765	0.4578	0.9108	0.4207	1.3315	0.565	0.3564	0.5555	0.2376	0.7931
Representative Subsample	4000	20	0.4	48	1.4991	140	0.7	20	1.2711	240	4700	0.94	BQs	0.6953	0.5083	0.9361	0.4834	1.4194	0.5846	0.391	0.5748	0.2698	0.8445
Representative Subsample	4000	20	0.4	56	1.5795	80	0.4	30	1.4991	480	4400	0.88	BQs	0.6915	0.4982	0.931	0.3917	1.3227	0.5807	0.3841	0.5709	0.2191	0.79
Representative Subsample	4000	20	0.4	56	1.5795	100	0.5	25	1.3998	380	4400	0.88	BQs	0.6915	0.4982	0.931	0.4236	1.3546	0.5807	0.3841	0.5709	0.2369	0.8078
Representative Subsample	4000	20	0.4	56	1.5795	140	0.7	20	1.2711	80	3900	0.78	BQs	0.6852	0.4813	0.9226	0.4676	1.3902	0.5742	0.3726	0.5645	0.2626	0.8271
Representative Subsample	4000	20	0.4	64	1.6468	80	0.4	30	1.4991	320	3600	0.72	BQs	0.6815	0.4712	0.9175	0.3786	1.2961	0.5702	0.3656	0.5606	0.2131	0.7737
Representative Subsample	4000	20	0.4	64	1.6468	100	0.5	25	1.3998	220	3600	0.72	BQs	0.6815	0.4712	0.9175	0.4088	1.3263	0.5702	0.3656	0.5606	0.2301	0.7907
Representative Subsample	4000	20	0.4	64	1.6468	120	0.6	20	1.2711	320	4600	0.92	BQs	0.694	0.5049	0.9344	0.4582	1.3926	0.5833	0.3887	0.5735	0.2559	0.8294
Representative Subsample	4000	20	0.4	64	1.6468	180	0.9	15	1.0908	20	4600	0.92	BQs	0.694	0.5049	0.9344	0.5288	1.4632	0.5833	0.3887	0.5735	0.2954	0.8689
Representative Subsample	4000	30	0.6	16	0.7979	140	0.7	25	1.3998	20	3600	0.72	BQs	0.6815	0.4712	0.9175	0.4388	1.3564	0.5702	0.3656	0.5606	0.247	0.8077
Representative Subsample	4000	30	0.6	24	1.0908	100	0.5	30	1.4991	280	3900	0.78	BQs	0.6852	0.4813	0.9226	0.4315	1.3541	0.5742	0.3726	0.5645	0.2423	0.8068
Representative Subsample	4000	30	0.6	24	1.0908	120	0.6	25	1.3998	280	4400	0.88	BQs	0.6915	0.4982	0.931	0.4753	1.4063	0.5807	0.3841	0.5709	0.2659	0.8368
Representative Subsample	4000	30	0.6	24	1.0908	160	0.8	20	1.2711	80	4400	0.88	BQs	0.6915	0.4982	0.931	0.5316	1.4626	0.5807	0.3841	0.5709	0.2973	0.8683
Representative Subsample	4000	30	0.6	32	1.2711	100	0.5	30	1.4991	40	2700	0.54	BQs	0.6702	0.4409	0.9023	0.4257	1.328	0.5585	0.3449	0.549	0.2416	0.7906
Representative Subsample	4000	30	0.6	32	1.2711	120	0.6	25	1.3998	40	3200	0.64	BQs	0.6765	0.4578	0.9108	0.4684	1.3791	0.565	0.3564	0.5555	0.2646	0.82
Representative Subsample	4000	30	0.6	32	1.2711	140	0.7	20	1.2711	240	4700	0.94	BQs	0.6953	0.5083	0.9361	0.5363	1.4723	0.5846	0.391	0.5748	0.2993	0.8741
Representative Subsample	4000	30	0.6	40	1.3998	80	0.4	30	1.4991	400	4000	0.8	BQs	0.6865	0.4847	0.9243	0.4455	1.3697	0.5755	0.3749	0.5658	0.2499	0.8157
Representative Subsample	4000	30	0.6	40	1.3998	100	0.5	25	1.3998	300	4000	0.8	BQs	0.6865	0.4847	0.9243	0.4765	1.4008	0.5755	0.3749	0.5658	0.2674	0.8331
Representative Subsample	4000	30	0.6	40	1.3998	120	0.6	20	1.2711	400	5000	1	BQs	0.699	0.5184	0.9411	0.5304	1.4715	0.5886	0.3979	0.5786	0.2954	0.874
Representative Subsample	4000	30	0.6	40	1.3998	140	0.7	20	1.2711	0	3500	0.7	BQs	0.6802	0.4679	0.9158	0.5167	1.4325	0.5689	0.3633	0.5593	0.2911	0.8504
Representative Subsample	4000	30	0.6	40	1.3998	180	0.9	15	1.0908	100	5000	1	BQs	0.699	0.5184	0.9411	0.6029	1.544	0.5886	0.3979	0.5786	0.3358	0.9144
Representative Subsample	4000	30	0.6	48	1.4991	80	0.4	25	1.3998	560	4800	0.96	BQs	0.6965	0.5116	0.9377	0.4767	1.4145	0.586	0.3933	0.5761	0.2659	0.8419
Representative Subsample	4000	30	0.6	48	1.4991	80	0.4	30	1.4991	160	2800	0.56	BQs	0.6715	0.4443	0.904	0.4252	1.3293	0.5598	0.3472	0.5503	0.2411	0.7914
Representative Subsample	4000	30	0.6	48	1.4991	100	0.5	25	1.3998	60	2800	0.56	BQs	0.6715	0.4443	0.904	0.4537	1.3577	0.5598	0.3472	0.5503	0.2572	0.8075
Representative Subsample	4000	30	0.6	48	1.4991	120	0.6	20	1.2711	160	3800	0.76	BQs	0.684	0.478	0.9209	0.5072	1.4281	0.5729	0.3703	0.5632	0.285	0.8482
Representative Subsample	4000	30	0.6	48	1.4991	160	0.8	15	1.0908	160	4800	0.96	BQs	0.6965	0.5116	0.9377	0.5789	1.5166	0.586	0.3933	0.5761	0.3228	0.8989
Representative Subsample	4000	30	0.6	56	1.5795	60	0.3	30	1.4991	520	4100	0.82	BQs	0.6878	0.4881	0.9259	0.4355	1.3614	0.5768	0.3772	0.5671	0.2441	0.8112
Representative Subsample	4000	30	0.6	56	1.5795	80	0.4	25	1.3998	320	3600	0.72	BQs	0.6815	0.4712	0.9175	0.4536	1.3711	0.5702	0.3656	0.5606	0.2553	0.816
Representative Subsample	4000	30	0.6	56	1.5795	100	0.5	20	1.2711	320	4100	0.82	BQs	0.6878	0.4881	0.9259	0.4934	1.4193	0.5768	0.3772	0.5671	0.2766	0.8437
Representative Subsample	4000	30	0.6	56	1.5795	140	0.7	15	1.0908	220	4600	0.92	BQs	0.694	0.5049	0.9344	0.5517	1.486	0.5833	0.3887	0.5735	0.3081	0.8816
Representative Subsample	4000	30	0.6	64	1.6468	60	0.3	25	1.3998	580	4400	0.88	BQs	0.6915	0.4982	0.931	0.4479	1.3789	0.5807	0.3841	0.5709	0.2505	0.8214
Representative Subsample	4000	30	0.6	64	1.6468	60	0.3	30	1.4991	280	2900	0.58	BQs	0.6727	0.4477	0.9057	0.411	1.3167	0.5611	0.3495	0.5516	0.2328	0.7844
Representative Subsample	4000	30	0.6	64	1.6468	80	0.4	20	1.2711	480	4400	0.88	BQs	0.6915	0.4982	0.931	0.476	1.407	0.5807	0.3841	0.5709	0.2662	0.8372
Representative Subsample	4000	30	0.6	64	1.6468	80	0.4	25	1.3998	80	2400	0.48	BQs	0.6667	0.4294	0.8976	0.4245	1.322	0.5547	0.336	0.5453	0.2409	0.7862
Representative Subsample	4000	30	0.6	64	1.6468	100	0.5	20	1.2711	80	2900	0.58	BQs	0.6727	0.4477	0.9057	0.4641	1.3698	0.5611	0.3495	0.5516	0.2628	0.8144
Representative Subsample	4000	30	0.6	64	1.6468	120	0.6	15	1.0908	280	4400	0.88	BQs	0.6915	0.4982	0.931	0.5225	1.4535	0.5807	0.3841	0.5709	0.2922	0.8631
Representative Subsample	4000	40	0.8	16	0.7979	100	0.5	30	1.4991	360	4300	0.86	BQs	0.6903	0.4948	0.9293	0.4385	1.3678	0.5794	0.3818	0.5696	0.2454	0.8151
Representative Subsample	4000	40	0.8	16	0.7979	120	0.6	25	1.3998	360	4800	0.96	BQs	0.6965	0.5116	0.9377	0.4829	1.4206	0.586	0.3933	0.5761	0.2693	0.8454
Representative Subsample	4000	40	0.8	16	0.7979	160	0.8	20	1.2711	160	4800	0.96	BQs	0.6965	0.5116	0.9377	0.5407	1.4785	0.586	0.3933	0.5761	0.3015	0.8776
Representative Subsample	4000	40	0.8	24	1.0908	100	0.5	30	1.4991	40	2700	0.54	BQs	0.6702	0.4409	0.9023	0.4567	1.359	0.5585	0.3449	0.549	0.2591	0.8082
Representative Subsample	4000	40	0.8	24	1.0908	120	0.6	25	1.3998	40	3200	0.64	BQs	0.6765	0.4578	0.9108	0.5005	1.4113	0.565	0.3564	0.5555	0.2827	0.8382
Representative Subsample	4000	40	0.8	24	1.0908	140	0.7	20	1.2711	240	4700	0.94	BQs	0.6953	0.5083	0.9361	0.5719	1.508	0.5846	0.391	0.5748	0.3192	0.894
Representative Subsample	4000	40	0.8	32	1.2711	80	0.4	30	1.4991	320	3600	0.72	BQs	0.6815	0.4712	0.9175	0.4864	1.4039	0.5702	0.3656	0.5606	0.2738	0.8344
Representative Subsample	4000	40	0.8	32	1.2711	100	0.5	25	1.3998	220	3600	0.72	BQs	0.6815	0.4712	0.9175	0.5165	1.434	0.5702	0.3656	0.5606	0.2908	0.8514
Representative Subsample	4000	40	0.8	32	1.2711	120	0.6	20	1.2711	320	4600	0.92	BQs	0.694	0.5049	0.9344	0.5737	1.5081	0.5833	0.3887	0.5735	0.3204	0.8939
Representative Subsample	4000	40	0.8	32	1.2711	180	0.9	15	1.0908	20	4600	0.92	BQs	0.694	0.5049	0.9344	0.6443	1.5787	0.5833	0.3887	0.5735	0.3598	0.9333
Representative Subsample	4000	40	0.8	40	1.3998	60	0.3	30	1.4991	600	4500	0.9	BQs	0.6928	0.5015	0.9327	0.5026	1.4353	0.582	0.3864	0.5722	0.2809	0.8531
Representative Subsample	4000	40	0.8	40	1.3998	80	0.4	25	1.3998	400	4000	0.8	BQs	0.6865	0.4847	0.9243	0.5198	1.4441	0.5755	0.3749	0.5658	0.2917	0.8574
Representative Subsample	4000	40	0.8	40	1.3998	80	0.4	30	1.4991	0	2000	0.4	BQs	0.6626	0.4105	0.892	0.4507	1.3427	0.5501	0.3189	0.5408	0.254	0.7948
Representative Subsample	4000	40	0.8	40	1.3998	100	0.5	20	1.2711	400	4500	0.9	BQs	0.6928	0.5015	0.9327	0.5621	1.4948	0.582	0.3864	0.5722	0.3142	0.8864
Representative Subsample	4000	40	0.8	40	1.3998	120	0.6	20	1.2711	0	3000	0.6	BQs	0.674	0.451	0.9074	0.5421	1.4495	0.5624	0.3518	0.5529	0.3068	0.8597
Representative Subsample	4000	40	0.8	40	1.3998	140	0.7	15	1.0908	300	5000	1	BQs	0.699	0.5184	0.9411	0.6234	1.5645	0.5886	0.3979	0.5786	0.3471	0.9258
Representative Subsample	4000	40	0.8	40	1.3998	160	0.8	15	1.0908	0	4000	0.8	BQs	0.6865	0.4847	0.9243	0.6166	1.5409	0.5755	0.3749	0.5658	0.346	0.9117
Representative Subsample	4000	40	0.8	48	1.4991	60	0.3	25	1.3998	580	4400	0.88	BQs	0.6915	0.4982	0.931	0.515	1.446	0.5807	0.3841	0.5709	0.2881	0.859
Representative Subsample	4000	40	0.8	48	1.4991	60	0.3	30	1.4991	280	2900	0.58	BQs	0.6727	0.4477	0.9057	0.4713	1.377	0.5611	0.3495	0.5516	0.2669	0.8186
Representative Subsample	4000	40	0.8	48	1.4991	80	0.4	20	1.2711	480	4400	0.88	BQs	0.6915	0.4982	0.931	0.5432	1.4742	0.5807	0.3841	0.5709	0.3038	0.8747
Representative Subsample	4000	40	0.8	48	1.4991	80	0.4	25	1.3998	80	2400	0.48	BQs	0.6667	0.4294	0.8976	0.4824	1.3799	0.5547	0.336	0.5453	0.2738	0.8191
Representative Subsample	4000	40	0.8	48	1.4991	100	0.5	20	1.2711	80	2900	0.58	BQs	0.6727	0.4477	0.9057	0.5244	1.4301	0.5611	0.3495	0.5516	0.297	0.8486
Representative Subsample	4000	40	0.8	48	1.4991	120	0.6	15	1.0908	280	4400	0.88	BQs	0.6915	0.4982	0.931	0.5896	1.5206	0.5807	0.3841	0.5709	0.3298	0.9007
Representative Subsample	4000	40	0.8	56	1.5795	40	0.2	25	1.3998	760	4800	0.96	BQs	0.6965	0.5116	0.9377	0.5042	1.442	0.586	0.3933	0.5761	0.2812	0.8573
Representative Subsample	4000	40	0.8	56	1.5795	40	0.2	30	1.4991	560	3800	0.76	BQs	0.684	0.478	0.9209	0.4771	1.398	0.5729	0.3703	0.5632	0.2681	0.8313
Representative Subsample	4000	40	0.8	56	1.5795	60	0.3	20	1.2711	560	4300	0.86	BQs	0.6903	0.4948	0.9293	0.5197	1.449	0.5794	0.3818	0.5696	0.2909	0.8605
Representative Subsample	4000	40	0.8	56	1.5795	60	0.3	25	1.3998	260	2800	0.56	BQs	0.6715	0.4443	0.904	0.4776	1.3816	0.5598	0.3472	0.5503	0.2707	0.8211
Representative Subsample	4000	40	0.8	56	1.5795	80	0.4	15	1.0908	560	4800	0.96	BQs	0.6965	0.5116	0.9377	0.5553	1.4931	0.586	0.3933	0.5761	0.3097	0.8858
Representative Subsample	4000	40	0.8	56	1.5795	80	0.4	20	1.2711	160	2800	0.56	BQs	0.6715	0.4443	0.904	0.5027	1.4067	0.5598	0.3472	0.5503	0.285	0.8353
Representative Subsample	4000	40	0.8	56	1.5795	100	0.5	15	1.0908	260	3800	0.76	BQs	0.684	0.478	0.9209	0.5521	1.4729	0.5729	0.3703	0.5632	0.3102	0.8734
Representative Subsample	4000	40	0.8	56	1.5795	160	0.8	10	0.7979	160	4800	0.96	BQs	0.6965	0.5116	0.9377	0.6213	1.5591	0.586	0.3933	0.5761	0.3465	0.9226
Representative Subsample	4000	40	0.8	64	1.6468	20	0.1	30	1.4991	840	4700	0.94	BQs	0.6953	0.5083	0.9361	0.4762	1.4123	0.5846	0.391	0.5748	0.2658	0.8405
Representative Subsample	4000	40	0.8	64	1.6468	40	0.2	20	1.2711	640	4200	0.84	BQs	0.689	0.4914	0.9276	0.4932	1.4208	0.5781	0.3795	0.5683	0.2763	0.8446
Representative Subsample	4000	40	0.8	64	1.6468	40	0.2	25	1.3998	440	3200	0.64	BQs	0.6765	0.4578	0.9108	0.4669	1.3776	0.565	0.3564	0.5555	0.2637	0.8192
Representative Subsample	4000	40	0.8	64	1.6468	40	0.2	30	1.4991	240	2200	0.44	BQs	0.6646	0.42	0.8948	0.4337	1.3284	0.5524	0.3275	0.5431	0.2453	0.7884
Representative Subsample	4000	40	0.8	64	1.6468	60	0.3	15	1.0908	540	4200	0.84	BQs	0.689	0.4914	0.9276	0.5161	1.4437	0.5781	0.3795	0.5683	0.2891	0.8574
Representative Subsample	4000	40	0.8	64	1.6468	60	0.3	20	1.2711	240	2700	0.54	BQs	0.6702	0.4409	0.9023	0.4782	1.3806	0.5585	0.3449	0.549	0.2714	0.8204
Representative Subsample	4000	40	0.8	64	1.6468	80	0.4	15	1.0908	240	3200	0.64	BQs	0.6765	0.4578	0.9108	0.5126	1.4233	0.565	0.3564	0.5555	0.2895	0.845
Representative Subsample	4000	40	0.8	64	1.6468	100	0.5	10	0.7979	440	4700	0.94	BQs	0.6953	0.5083	0.9361	0.557	1.4931	0.5846	0.391	0.5748	0.3109	0.8856
Representative Subsample	4000	40	0.8	64	1.6468	120	0.6	10	0.7979	240	4200	0.84	BQs	0.689	0.4914	0.9276	0.5636	1.4912	0.5781	0.3795	0.5683	0.3157	0.8841
Representative Subsample	4000	40	0.8	64	1.6468	140	0.7	10	0.7979	40	3700	0.74	BQs	0.6827	0.4746	0.9192	0.5685	1.4877	0.5715	0.368	0.5619	0.3197	0.8816
Representative Subsample	4000	50	1	16	0.7979	100	0.5	30	1.4991	200	3500	0.7	DPQs & BQs	0.6942	0.4813	0.9346	0.4755	1.4101	0.5835	0.384	0.5737	0.2753	0.849
Representative Subsample	4000	50	1	16	0.7979	100	0.5	30	1.4991	200	3500	0.7	BQs	0.6802	0.4679	0.9158	0.4623	1.3781	0.5689	0.3633	0.5593	0.2604	0.8198
Representative Subsample	4000	50	1	16	0.7979	120	0.6	25	1.3998	200	4000	0.8	DPQs & BQs	0.7009	0.4958	0.9436	0.5184	1.462	0.5907	0.3936	0.5807	0.2986	0.8793
Representative Subsample	4000	50	1	16	0.7979	120	0.6	25	1.3998	200	4000	0.8	BQs	0.6865	0.4847	0.9243	0.5068	1.4311	0.5755	0.3749	0.5658	0.2844	0.8501
Representative Subsample	4000	50	1	16	0.7979	160	0.8	20	1.2711	0	4000	0.8	DPQs & BQs	0.7009	0.4958	0.9436	0.5744	1.518	0.5907	0.3936	0.5807	0.3308	0.9115
Representative Subsample	4000	50	1	16	0.7979	160	0.8	20	1.2711	0	4000	0.8	BQs	0.6865	0.4847	0.9243	0.5616	1.4859	0.5755	0.3749	0.5658	0.3151	0.8809
Representative Subsample	4000	50	1	24	1.0908	80	0.4	30	1.4991	400	4000	0.8	DPQs & BQs	0.7009	0.4958	0.9436	0.5351	1.4787	0.5907	0.3936	0.5807	0.3082	0.8889
Representative Subsample	4000	50	1	24	1.0908	80	0.4	30	1.4991	400	4000	0.8	BQs	0.6865	0.4847	0.9243	0.5231	1.4474	0.5755	0.3749	0.5658	0.2935	0.8593
Representative Subsample	4000	50	1	24	1.0908	100	0.5	25	1.3998	300	4000	0.8	DPQs & BQs	0.7009	0.4958	0.9436	0.5668	1.5104	0.5907	0.3936	0.5807	0.3264	0.9072
Representative Subsample	4000	50	1	24	1.0908	100	0.5	25	1.3998	300	4000	0.8	BQs	0.6865	0.4847	0.9243	0.5542	1.4784	0.5755	0.3749	0.5658	0.3109	0.8767
Representative Subsample	4000	50	1	24	1.0908	120	0.6	20	1.2711	400	5000	1	DPQs & BQs	0.7142	0.5247	0.9616	0.6209	1.5825	0.6049	0.4127	0.5947	0.3543	0.949
Representative Subsample	4000	50	1	24	1.0908	120	0.6	20	1.2711	400	5000	1	BQs	0.699	0.5184	0.9411	0.6135	1.5546	0.5886	0.3979	0.5786	0.3416	0.9203
Representative Subsample	4000	50	1	24	1.0908	140	0.7	20	1.2711	0	3500	0.7	DPQs & BQs	0.6942	0.4813	0.9346	0.6086	1.5432	0.5835	0.384	0.5737	0.3523	0.926
Representative Subsample	4000	50	1	24	1.0908	140	0.7	20	1.2711	0	3500	0.7	BQs	0.6802	0.4679	0.9158	0.5916	1.5075	0.5689	0.3633	0.5593	0.3333	0.8926
Representative Subsample	4000	50	1	24	1.0908	180	0.9	15	1.0908	100	5000	1	DPQs & BQs	0.7142	0.5247	0.9616	0.6943	1.6558	0.6049	0.4127	0.5947	0.3961	0.9909
Representative Subsample	4000	50	1	24	1.0908	180	0.9	15	1.0908	100	5000	1	BQs	0.699	0.5184	0.9411	0.686	1.6271	0.5886	0.3979	0.5786	0.382	0.9607
Representative Subsample	4000	50	1	32	1.2711	60	0.3	30	1.4991	600	4500	0.9	DPQs & BQs	0.7075	0.5102	0.9526	0.5606	1.5132	0.5978	0.4031	0.5877	0.3213	0.909
Representative Subsample	4000	50	1	32	1.2711	60	0.3	30	1.4991	600	4500	0.9	BQs	0.6928	0.5015	0.9327	0.5511	1.4837	0.582	0.3864	0.5722	0.308	0.8802
Representative Subsample	4000	50	1	32	1.2711	80	0.4	25	1.3998	400	4000	0.8	DPQs & BQs	0.7009	0.4958	0.9436	0.5796	1.5232	0.5907	0.3936	0.5807	0.3338	0.9145
Representative Subsample	4000	50	1	32	1.2711	80	0.4	25	1.3998	400	4000	0.8	BQs	0.6865	0.4847	0.9243	0.5667	1.4909	0.5755	0.3749	0.5658	0.3179	0.8837
Representative Subsample	4000	50	1	32	1.2711	80	0.4	30	1.4991	0	2000	0.4	DPQs & BQs	0.6741	0.4346	0.9075	0.5191	1.4266	0.5618	0.3486	0.5523	0.3021	0.8544
Representative Subsample	4000	50	1	32	1.2711	80	0.4	30	1.4991	0	2000	0.4	BQs	0.6626	0.4105	0.892	0.4903	1.3823	0.5501	0.3189	0.5408	0.2764	0.8172
Representative Subsample	4000	50	1	32	1.2711	100	0.5	20	1.2711	400	4500	0.9	DPQs & BQs	0.7075	0.5102	0.9526	0.6211	1.5737	0.5978	0.4031	0.5877	0.356	0.9437
Representative Subsample	4000	50	1	32	1.2711	100	0.5	20	1.2711	400	4500	0.9	BQs	0.6928	0.5015	0.9327	0.6106	1.5432	0.582	0.3864	0.5722	0.3412	0.9135
Representative Subsample	4000	50	1	32	1.2711	120	0.6	20	1.2711	0	3000	0.6	DPQs & BQs	0.6875	0.4668	0.9256	0.6062	1.5318	0.5764	0.3745	0.5667	0.3528	0.9195
Representative Subsample	4000	50	1	32	1.2711	120	0.6	20	1.2711	0	3000	0.6	BQs	0.674	0.451	0.9074	0.5857	1.493	0.5624	0.3518	0.5529	0.3314	0.8843
Representative Subsample	4000	50	1	32	1.2711	140	0.7	15	1.0908	300	5000	1	DPQs & BQs	0.7142	0.5247	0.9616	0.6816	1.6432	0.6049	0.4127	0.5947	0.3889	0.9836
Representative Subsample	4000	50	1	32	1.2711	140	0.7	15	1.0908	300	5000	1	BQs	0.699	0.5184	0.9411	0.6734	1.6145	0.5886	0.3979	0.5786	0.375	0.9537
Representative Subsample	4000	50	1	32	1.2711	160	0.8	15	1.0908	0	4000	0.8	DPQs & BQs	0.7009	0.4958	0.9436	0.6786	1.6222	0.5907	0.3936	0.5807	0.3908	0.9715
Representative Subsample	4000	50	1	32	1.2711	160	0.8	15	1.0908	0	4000	0.8	BQs	0.6865	0.4847	0.9243	0.6634	1.5877	0.5755	0.3749	0.5658	0.3722	0.938
Representative Subsample	4000	50	1	40	1.3998	40	0.2	30	1.4991	800	5000	1	DPQs & BQs	0.7142	0.5247	0.9616	0.5694	1.5309	0.6049	0.4127	0.5947	0.3249	0.9196
Representative Subsample	4000	50	1	40	1.3998	40	0.2	30	1.4991	800	5000	1	BQs	0.699	0.5184	0.9411	0.5625	1.5037	0.5886	0.3979	0.5786	0.3133	0.8919
Representative Subsample	4000	50	1	40	1.3998	60	0.3	25	1.3998	500	4000	0.8	DPQs & BQs	0.7009	0.4958	0.9436	0.576	1.5196	0.5907	0.3936	0.5807	0.3317	0.9124
Representative Subsample	4000	50	1	40	1.3998	60	0.3	25	1.3998	500	4000	0.8	BQs	0.6865	0.4847	0.9243	0.5632	1.4874	0.5755	0.3749	0.5658	0.316	0.8817
Representative Subsample	4000	50	1	40	1.3998	60	0.3	30	1.4991	200	2500	0.5	DPQs & BQs	0.6808	0.4524	0.9166	0.5342	1.4509	0.5693	0.365	0.5597	0.3127	0.8723
Representative Subsample	4000	50	1	40	1.3998	60	0.3	30	1.4991	200	2500	0.5	BQs	0.6677	0.4342	0.8989	0.5127	1.4117	0.5558	0.3403	0.5465	0.2915	0.838
Representative Subsample	4000	50	1	40	1.3998	80	0.4	20	1.2711	400	4000	0.8	DPQs & BQs	0.7009	0.4958	0.9436	0.604	1.5476	0.5907	0.3936	0.5807	0.3479	0.9286
Representative Subsample	4000	50	1	40	1.3998	80	0.4	20	1.2711	400	4000	0.8	BQs	0.6865	0.4847	0.9243	0.5906	1.5148	0.5755	0.3749	0.5658	0.3313	0.8971
Representative Subsample	4000	50	1	40	1.3998	80	0.4	25	1.3998	0	2000	0.4	DPQs & BQs	0.6741	0.4346	0.9075	0.5438	1.4513	0.5618	0.3486	0.5523	0.3164	0.8688
Representative Subsample	4000	50	1	40	1.3998	80	0.4	25	1.3998	0	2000	0.4	BQs	0.6626	0.4105	0.892	0.5136	1.4056	0.5501	0.3189	0.5408	0.2895	0.8303
Representative Subsample	4000	50	1	40	1.3998	100	0.5	15	1.0908	500	5000	1	DPQs & BQs	0.7142	0.5247	0.9616	0.6516	1.6132	0.6049	0.4127	0.5947	0.3718	0.9665
Representative Subsample	4000	50	1	40	1.3998	100	0.5	15	1.0908	500	5000	1	BQs	0.699	0.5184	0.9411	0.6438	1.5849	0.5886	0.3979	0.5786	0.3585	0.9372
Representative Subsample	4000	50	1	40	1.3998	100	0.5	20	1.2711	0	2500	0.5	DPQs & BQs	0.6808	0.4524	0.9166	0.5879	1.5045	0.5693	0.365	0.5597	0.3441	0.9037
Representative Subsample	4000	50	1	40	1.3998	100	0.5	20	1.2711	0	2500	0.5	BQs	0.6677	0.4342	0.8989	0.5642	1.4632	0.5558	0.3403	0.5465	0.3208	0.8672
Representative Subsample	4000	50	1	40	1.3998	120	0.6	15	1.0908	200	4000	0.8	DPQs & BQs	0.7009	0.4958	0.9436	0.6503	1.5938	0.5907	0.3936	0.5807	0.3745	0.9552
Representative Subsample	4000	50	1	40	1.3998	120	0.6	15	1.0908	200	4000	0.8	BQs	0.6865	0.4847	0.9243	0.6357	1.56	0.5755	0.3749	0.5658	0.3567	0.9225
Representative Subsample	4000	50	1	40	1.3998	200	1	10	0.7979	0	5000	1	DPQs & BQs	0.7142	0.5247	0.9616	0.7362	1.6978	0.6049	0.4127	0.5947	0.4201	1.0148
Representative Subsample	4000	50	1	40	1.3998	200	1	10	0.7979	0	5000	1	BQs	0.699	0.5184	0.9411	0.7274	1.6685	0.5886	0.3979	0.5786	0.4051	0.9837
Representative Subsample	4000	50	1	48	1.4991	40	0.2	20	1.2711	800	5000	1	DPQs & BQs	0.7142	0.5247	0.9616	0.5873	1.5489	0.6049	0.4127	0.5947	0.3351	0.9299
Representative Subsample	4000	50	1	48	1.4991	40	0.2	20	1.2711	800	5000	1	BQs	0.699	0.5184	0.9411	0.5803	1.5214	0.5886	0.3979	0.5786	0.3232	0.9018
Representative Subsample	4000	50	1	48	1.4991	40	0.2	25	1.3998	600	4000	0.8	DPQs & BQs	0.7009	0.4958	0.9436	0.5631	1.5067	0.5907	0.3936	0.5807	0.3243	0.905
Representative Subsample	4000	50	1	48	1.4991	40	0.2	25	1.3998	600	4000	0.8	BQs	0.6865	0.4847	0.9243	0.5506	1.4748	0.5755	0.3749	0.5658	0.3089	0.8747
Representative Subsample	4000	50	1	48	1.4991	40	0.2	30	1.4991	400	3000	0.6	DPQs & BQs	0.6875	0.4668	0.9256	0.5362	1.4618	0.5764	0.3745	0.5667	0.312	0.8787
Representative Subsample	4000	50	1	48	1.4991	40	0.2	30	1.4991	400	3000	0.6	BQs	0.674	0.451	0.9074	0.518	1.4254	0.5624	0.3518	0.5529	0.2931	0.846
Representative Subsample	4000	50	1	48	1.4991	60	0.3	15	1.0908	700	5000	1	DPQs & BQs	0.7142	0.5247	0.9616	0.6118	1.5734	0.6049	0.4127	0.5947	0.3491	0.9438
Representative Subsample	4000	50	1	48	1.4991	60	0.3	15	1.0908	700	5000	1	BQs	0.699	0.5184	0.9411	0.6045	1.5456	0.5886	0.3979	0.5786	0.3366	0.9153
Representative Subsample	4000	50	1	48	1.4991	60	0.3	20	1.2711	400	3500	0.7	DPQs & BQs	0.6942	0.4813	0.9346	0.5779	1.5125	0.5835	0.384	0.5737	0.3345	0.9082
Representative Subsample	4000	50	1	48	1.4991	60	0.3	20	1.2711	400	3500	0.7	BQs	0.6802	0.4679	0.9158	0.5617	1.4775	0.5689	0.3633	0.5593	0.3165	0.8758
Representative Subsample	4000	50	1	48	1.4991	60	0.3	25	1.3998	100	2000	0.4	DPQs & BQs	0.6741	0.4346	0.9075	0.5325	1.44	0.5618	0.3486	0.5523	0.3099	0.8622
Representative Subsample	4000	50	1	48	1.4991	60	0.3	25	1.3998	100	2000	0.4	BQs	0.6626	0.4105	0.892	0.503	1.395	0.5501	0.3189	0.5408	0.2835	0.8243
Representative Subsample	4000	50	1	48	1.4991	80	0.4	15	1.0908	400	4000	0.8	DPQs & BQs	0.7009	0.4958	0.9436	0.6126	1.5562	0.5907	0.3936	0.5807	0.3528	0.9335
Representative Subsample	4000	50	1	48	1.4991	80	0.4	15	1.0908	400	4000	0.8	BQs	0.6865	0.4847	0.9243	0.599	1.5232	0.5755	0.3749	0.5658	0.3361	0.9018
Representative Subsample	4000	50	1	48	1.4991	80	0.4	20	1.2711	0	2000	0.4	DPQs & BQs	0.6741	0.4346	0.9075	0.5571	1.4646	0.5618	0.3486	0.5523	0.3242	0.8765
Representative Subsample	4000	50	1	48	1.4991	80	0.4	20	1.2711	0	2000	0.4	BQs	0.6626	0.4105	0.892	0.5261	1.4182	0.5501	0.3189	0.5408	0.2966	0.8374
Representative Subsample	4000	50	1	48	1.4991	100	0.5	15	1.0908	100	3000	0.6	DPQs & BQs	0.6875	0.4668	0.9256	0.6094	1.535	0.5764	0.3745	0.5667	0.3546	0.9213
Representative Subsample	4000	50	1	48	1.4991	100	0.5	15	1.0908	100	3000	0.6	BQs	0.674	0.451	0.9074	0.5888	1.4961	0.5624	0.3518	0.5529	0.3331	0.886
Representative Subsample	4000	50	1	48	1.4991	120	0.6	10	0.7979	400	5000	1	DPQs & BQs	0.7142	0.5247	0.9616	0.6626	1.6241	0.6049	0.4127	0.5947	0.378	0.9728
Representative Subsample	4000	50	1	48	1.4991	120	0.6	10	0.7979	400	5000	1	BQs	0.699	0.5184	0.9411	0.6546	1.5957	0.5886	0.3979	0.5786	0.3646	0.9432
Representative Subsample	4000	50	1	48	1.4991	140	0.7	10	0.7979	200	4500	0.9	DPQs & BQs	0.7075	0.5102	0.9526	0.6703	1.6229	0.5978	0.4031	0.5877	0.3842	0.9719
Representative Subsample	4000	50	1	48	1.4991	140	0.7	10	0.7979	200	4500	0.9	BQs	0.6928	0.5015	0.9327	0.6589	1.5916	0.582	0.3864	0.5722	0.3683	0.9405
Representative Subsample	4000	50	1	48	1.4991	160	0.8	10	0.7979	0	4000	0.8	DPQs & BQs	0.7009	0.4958	0.9436	0.6766	1.6202	0.5907	0.3936	0.5807	0.3897	0.9704
Representative Subsample	4000	50	1	48	1.4991	160	0.8	10	0.7979	0	4000	0.8	BQs	0.6865	0.4847	0.9243	0.6615	1.5857	0.5755	0.3749	0.5658	0.3711	0.9369
Representative Subsample	4000	50	1	56	1.5795	20	0.1	15	1.0908	900	5000	1	DPQs & BQs	0.7142	0.5247	0.9616	0.5657	1.5272	0.6049	0.4127	0.5947	0.3228	0.9175
Representative Subsample	4000	50	1	56	1.5795	20	0.1	15	1.0908	900	5000	1	BQs	0.699	0.5184	0.9411	0.5589	1.5	0.5886	0.3979	0.5786	0.3112	0.8899
Representative Subsample	4000	50	1	56	1.5795	20	0.1	20	1.2711	800	4500	0.9	DPQs & BQs	0.7075	0.5102	0.9526	0.556	1.5085	0.5978	0.4031	0.5877	0.3187	0.9064
Representative Subsample	4000	50	1	56	1.5795	20	0.1	20	1.2711	800	4500	0.9	BQs	0.6928	0.5015	0.9327	0.5465	1.4792	0.582	0.3864	0.5722	0.3054	0.8777
Representative Subsample	4000	50	1	56	1.5795	20	0.1	25	1.3998	700	4000	0.8	DPQs & BQs	0.7009	0.4958	0.9436	0.5443	1.4879	0.5907	0.3936	0.5807	0.3135	0.8942
Representative Subsample	4000	50	1	56	1.5795	20	0.1	25	1.3998	700	4000	0.8	BQs	0.6865	0.4847	0.9243	0.5321	1.4564	0.5755	0.3749	0.5658	0.2986	0.8643
Representative Subsample	4000	50	1	56	1.5795	20	0.1	30	1.4991	600	3500	0.7	DPQs & BQs	0.6942	0.4813	0.9346	0.5315	1.4661	0.5835	0.384	0.5737	0.3076	0.8813
Representative Subsample	4000	50	1	56	1.5795	20	0.1	30	1.4991	600	3500	0.7	BQs	0.6802	0.4679	0.9158	0.5166	1.4324	0.5689	0.3633	0.5593	0.291	0.8504
Representative Subsample	4000	50	1	56	1.5795	40	0.2	10	0.7979	800	5000	1	DPQs & BQs	0.7142	0.5247	0.9616	0.5826	1.5441	0.6049	0.4127	0.5947	0.3324	0.9271
Representative Subsample	4000	50	1	56	1.5795	40	0.2	10	0.7979	800	5000	1	BQs	0.699	0.5184	0.9411	0.5756	1.5167	0.5886	0.3979	0.5786	0.3205	0.8992
Representative Subsample	4000	50	1	56	1.5795	40	0.2	15	1.0908	600	4000	0.8	DPQs & BQs	0.7009	0.4958	0.9436	0.569	1.5126	0.5907	0.3936	0.5807	0.3277	0.9084
Representative Subsample	4000	50	1	56	1.5795	40	0.2	15	1.0908	600	4000	0.8	BQs	0.6865	0.4847	0.9243	0.5563	1.4806	0.5755	0.3749	0.5658	0.3121	0.8779
Representative Subsample	4000	50	1	56	1.5795	40	0.2	20	1.2711	400	3000	0.6	DPQs & BQs	0.6875	0.4668	0.9256	0.5466	1.4722	0.5764	0.3745	0.5667	0.3181	0.8848
Representative Subsample	4000	50	1	56	1.5795	40	0.2	20	1.2711	400	3000	0.6	BQs	0.674	0.451	0.9074	0.5281	1.4354	0.5624	0.3518	0.5529	0.2988	0.8517
Representative Subsample	4000	50	1	56	1.5795	40	0.2	25	1.3998	200	2000	0.4	DPQs & BQs	0.6741	0.4346	0.9075	0.516	1.4235	0.5618	0.3486	0.5523	0.3002	0.8526
Representative Subsample	4000	50	1	56	1.5795	40	0.2	25	1.3998	200	2000	0.4	BQs	0.6626	0.4105	0.892	0.4873	1.3794	0.5501	0.3189	0.5408	0.2747	0.8155
Representative Subsample	4000	50	1	56	1.5795	40	0.2	30	1.4991	0	1000	0.2	DPQs & BQs	0.6607	0.3867	0.8895	0.464	1.3535	0.5478	0.3106	0.5385	0.2703	0.8089
Representative Subsample	4000	50	1	56	1.5795	40	0.2	30	1.4991	0	1000	0.2	BQs	0.6531	0.3404	0.8793	0.4084	1.2877	0.5409	0.257	0.5318	0.2237	0.7555
Representative Subsample	4000	50	1	56	1.5795	60	0.3	10	0.7979	600	4500	0.9	DPQs & BQs	0.7075	0.5102	0.9526	0.5925	1.5451	0.5978	0.4031	0.5877	0.3396	0.9273
Representative Subsample	4000	50	1	56	1.5795	60	0.3	10	0.7979	600	4500	0.9	BQs	0.6928	0.5015	0.9327	0.5824	1.5151	0.582	0.3864	0.5722	0.3255	0.8977
Representative Subsample	4000	50	1	56	1.5795	60	0.3	15	1.0908	300	3000	0.6	DPQs & BQs	0.6875	0.4668	0.9256	0.5684	1.494	0.5764	0.3745	0.5667	0.3308	0.8974
Representative Subsample	4000	50	1	56	1.5795	60	0.3	15	1.0908	300	3000	0.6	BQs	0.674	0.451	0.9074	0.5491	1.4565	0.5624	0.3518	0.5529	0.3107	0.8636
Representative Subsample	4000	50	1	56	1.5795	60	0.3	20	1.2711	0	1500	0.3	DPQs & BQs	0.6673	0.4168	0.8984	0.5218	1.4202	0.5543	0.3323	0.545	0.3018	0.8467
Representative Subsample	4000	50	1	56	1.5795	60	0.3	20	1.2711	0	1500	0.3	BQs	0.6574	0.3868	0.8851	0.4842	1.3693	0.5443	0.2976	0.5352	0.2703	0.8055
Representative Subsample	4000	50	1	56	1.5795	80	0.4	10	0.7979	400	4000	0.8	DPQs & BQs	0.7009	0.4958	0.9436	0.601	1.5446	0.5907	0.3936	0.5807	0.3461	0.9268
Representative Subsample	4000	50	1	56	1.5795	80	0.4	10	0.7979	400	4000	0.8	BQs	0.6865	0.4847	0.9243	0.5876	1.5118	0.5755	0.3749	0.5658	0.3297	0.8954
Representative Subsample	4000	50	1	56	1.5795	80	0.4	15	1.0908	0	2000	0.4	DPQs & BQs	0.6741	0.4346	0.9075	0.5594	1.4669	0.5618	0.3486	0.5523	0.3255	0.8778
Representative Subsample	4000	50	1	56	1.5795	80	0.4	15	1.0908	0	2000	0.4	BQs	0.6626	0.4105	0.892	0.5283	1.4203	0.5501	0.3189	0.5408	0.2978	0.8386
Representative Subsample	4000	50	1	56	1.5795	100	0.5	10	0.7979	200	3500	0.7	DPQs & BQs	0.6942	0.4813	0.9346	0.608	1.5426	0.5835	0.384	0.5737	0.3519	0.9256
Representative Subsample	4000	50	1	56	1.5795	100	0.5	10	0.7979	200	3500	0.7	BQs	0.6802	0.4679	0.9158	0.591	1.5068	0.5689	0.3633	0.5593	0.333	0.8923
Representative Subsample	4000	50	1	56	1.5795	120	0.6	10	0.7979	0	3000	0.6	DPQs & BQs	0.6875	0.4668	0.9256	0.6135	1.5391	0.5764	0.3745	0.5667	0.357	0.9237
Representative Subsample	4000	50	1	56	1.5795	120	0.6	10	0.7979	0	3000	0.6	BQs	0.674	0.451	0.9074	0.5927	1.5001	0.5624	0.3518	0.5529	0.3354	0.8883
Representative Subsample	4000	50	1	64	1.6468	0	0	0	0	800	4000	0.8	DPQs & BQs	0.7009	0.4958	0.9436	0.5213	1.4649	0.5907	0.3936	0.5807	0.3002	0.8809
Representative Subsample	4000	50	1	64	1.6468	0	0	0	0	800	4000	0.8	BQs	0.6865	0.4847	0.9243	0.5096	1.4339	0.5755	0.3749	0.5658	0.2859	0.8517
Representative Subsample	4000	50	1	64	1.6468	20	0.1	10	0.7979	600	3500	0.7	DPQs & BQs	0.6942	0.4813	0.9346	0.5306	1.4652	0.5835	0.384	0.5737	0.3071	0.8808
Representative Subsample	4000	50	1	64	1.6468	20	0.1	10	0.7979	600	3500	0.7	BQs	0.6802	0.4679	0.9158	0.5158	1.4316	0.5689	0.3633	0.5593	0.2906	0.8499
Representative Subsample	4000	50	1	64	1.6468	20	0.1	15	1.0908	500	3000	0.6	DPQs & BQs	0.6875	0.4668	0.9256	0.5234	1.449	0.5764	0.3745	0.5667	0.3046	0.8713
Representative Subsample	4000	50	1	64	1.6468	20	0.1	15	1.0908	500	3000	0.6	BQs	0.674	0.451	0.9074	0.5056	1.413	0.5624	0.3518	0.5529	0.2861	0.839
Representative Subsample	4000	50	1	64	1.6468	20	0.1	20	1.2711	400	2500	0.5	DPQs & BQs	0.6808	0.4524	0.9166	0.5124	1.429	0.5693	0.365	0.5597	0.2999	0.8595
Representative Subsample	4000	50	1	64	1.6468	20	0.1	20	1.2711	400	2500	0.5	BQs	0.6677	0.4342	0.8989	0.4918	1.3907	0.5558	0.3403	0.5465	0.2796	0.826
Representative Subsample	4000	50	1	64	1.6468	20	0.1	25	1.3998	300	2000	0.4	DPQs & BQs	0.6741	0.4346	0.9075	0.4958	1.4033	0.5618	0.3486	0.5523	0.2885	0.8408
Representative Subsample	4000	50	1	64	1.6468	20	0.1	25	1.3998	300	2000	0.4	BQs	0.6626	0.4105	0.892	0.4683	1.3603	0.5501	0.3189	0.5408	0.264	0.8048
Representative Subsample	4000	50	1	64	1.6468	20	0.1	30	1.4991	200	1500	0.3	DPQs & BQs	0.6673	0.4168	0.8984	0.4781	1.3765	0.5543	0.3323	0.545	0.2765	0.8215
Representative Subsample	4000	50	1	64	1.6468	20	0.1	30	1.4991	200	1500	0.3	BQs	0.6574	0.3868	0.8851	0.4437	1.3288	0.5443	0.2976	0.5352	0.2477	0.7828
Representative Subsample	4000	50	1	64	1.6468	40	0.2	10	0.7979	400	3000	0.6	DPQs & BQs	0.6875	0.4668	0.9256	0.5384	1.4641	0.5764	0.3745	0.5667	0.3133	0.88
Representative Subsample	4000	50	1	64	1.6468	40	0.2	10	0.7979	400	3000	0.6	BQs	0.674	0.451	0.9074	0.5202	1.4276	0.5624	0.3518	0.5529	0.2943	0.8472
Representative Subsample	4000	50	1	64	1.6468	40	0.2	15	1.0908	200	2000	0.4	DPQs & BQs	0.6741	0.4346	0.9075	0.5175	1.425	0.5618	0.3486	0.5523	0.3011	0.8535
Representative Subsample	4000	50	1	64	1.6468	40	0.2	15	1.0908	200	2000	0.4	BQs	0.6626	0.4105	0.892	0.4888	1.3808	0.5501	0.3189	0.5408	0.2755	0.8163
Representative Subsample	4000	50	1	64	1.6468	40	0.2	20	1.2711	0	1000	0.2	DPQs & BQs	0.6607	0.3867	0.8895	0.4693	1.3588	0.5478	0.3106	0.5385	0.2735	0.812
Representative Subsample	4000	50	1	64	1.6468	40	0.2	20	1.2711	0	1000	0.2	BQs	0.6531	0.3404	0.8793	0.4132	1.2924	0.5409	0.257	0.5318	0.2263	0.7581
Representative Subsample	4000	50	1	64	1.6468	60	0.3	10	0.7979	200	2500	0.5	DPQs & BQs	0.6808	0.4524	0.9166	0.5448	1.4615	0.5693	0.365	0.5597	0.3188	0.8785
Representative Subsample	4000	50	1	64	1.6468	60	0.3	10	0.7979	200	2500	0.5	BQs	0.6677	0.4342	0.8989	0.5229	1.4218	0.5558	0.3403	0.5465	0.2973	0.8437
Representative Subsample	4000	50	1	64	1.6468	80	0.4	10	0.7979	0	2000	0.4	DPQs & BQs	0.6741	0.4346	0.9075	0.5455	1.453	0.5618	0.3486	0.5523	0.3174	0.8698
Representative Subsample	4000	50	1	64	1.6468	80	0.4	10	0.7979	0	2000	0.4	BQs	0.6626	0.4105	0.892	0.5153	1.4073	0.5501	0.3189	0.5408	0.2904	0.8312
